# Supplementary material for: Joint genome-wide association and transcriptome sequencing reveals a complex polygenic network underlying hypocotyl elongation in rapeseed (Brassica napus L.)
Source: Sci Rep. 2017 Jan 31;7:41561. doi: 10.1038/srep41561 (PMC5282501; doi:10.1038/srep41561)
Supplement: Supplementary Table S1 [file srep41561-s2.xls]

## Sheet: Sheet1
Table S1. The list of rapeseed inbred lines.
Sample	Hypocotyl elongation	Subpop	Blup*
X001	2.12371	Q2	-0.0612662
X002	3.74923	Q2	0.0397418
X003	3.09447	Q1	0.0127122
X004	3.98755	Q2	-0.075232
X005	2.77602	Q2	0.0348459
X006	3.15373	Q2	-0.075232
X007	3.35129	Q1	-0.0734583
X008	3.1972	Q1	0.0457089
X009	2.63734	Q1	0.0307867
X010	3.07393	Q2	0.0397418
X011	2.94501	Q1	0.0127122
X012	2.99024	Q1	-0.00172718
X013	1.78723	Q2	0.096547
X014	3.84437	Q2	0.115151
X015	2.15453	Q2	0.096547
X016	2.55735	Q2	0.0710489
X017	1.95421	Q2	0.110519
X018	2.50849	Q1	0.031404
X019	2.56712	Q2	0.137063
X020	3.62725	Q1	0.0308398
X021	2.82116	Q2	0.104404
X022	3.54133	Q2	-0.0259419
X023	3.39275	Q1	0.0127122
X024	3.31947	Q2	-0.094774
X025	3.35129	Q1	-0.0353544
X026	2.68357	Q1	0.0228148
X027	2.2213	Q1	-0.0353544
X028	3.25883	Q3	0.0157705
X029	2.06207	Q2	-0.0792418
X030	2.63643	Q2	0.0397418
X031	3.15123	Q1	-0.0997692
X032	3.03036	Q2	-0.0792418
X033	2.96306	Q1	0.108034
X034	2.91066	Q2	-0.0792418
X035	2.71952	Q1	0.0228148
X036	2.45502	Q2	-0.0848635
X037	2.82023	Q2	-0.00300866
X038	3.45226	Q2	-0.0165162
X039	1.99409	Q2	-0.0706304
X040	2.57439	Q1	0.0308398
X041	2.33671	Q2	-0.0448912
X042	2.77602	Q2	-0.0706304
X043	2.89444	Q1	-0.00698219
X044	2.83093	Q1	-0.00698219
X045	2.14425	Q1	-0.00698219
X046	1.85969	Q2	-0.0792418
X047	4.62645	Q2	0.0273294
X048	4.80542	Q2	0.0570705
X049	2.48706	Q2	0.0596731
X050	2.25631	Q2	0.0596731
X051	2.49842	Q2	-0.00260739
X052	2.28738	Q2	-0.0435901
X053	2.60187	Q2	0.0570705
X054	2.51056	Q2	-0.155881
X055	3.96338	Q1	-0.0840129
X056	3.50033	Q1	0.313735
X057	2.9889	Q2	0.0457089
X058	2.89905	Q1	-0.0612552
X059	1.37546	Q3	-0.0742315
X060	1.76561	Q3	-0.0678127
X061	1.9388	Q1	-0.157029
X062	3.26202	Q2	-0.0435901
X063	3.03797	Q2	-0.0706792
X064	2.1436	Q2	-0.0706792
X065	2.06971	Q2	-0.0413336
X066	2.25494	Q2	-0.0413336
X067	2.2726	Q2	-0.0792418
X068	2.5443	Q2	0.256321
X069	1.64741	Q1	-0.0734583
X070	2.05201	Q1	-0.124845
X071	3.53263	Q1	0.313735
X072	3.1133	Q2	0.0596731
X073	3.70634	Q2	0.115151
X074	2.52894	Q2	-0.0172179
X075	2.65993	Q2	-0.103242
X076	3.56701	Q2	-0.0413336
X077	3.04008	Q1	-0.0612552
X078	3.14704	Q2	-0.0044454
X079	2.41055	Q1	0.0680075
X080	2.20102	Q2	0.0136074
X081	2.67329	Q2	-0.0706792
X082	1.63062	Q2	-0.135561
X083	2.9913	Q2	-0.0334556
X084	2.14898	Q2	0.104404
X085	2.436	Q1	-0.117448
X086	2.60943	Q2	-0.0765719
X087	2.02911	Q1	-0.291679
X088	2.17521	Q1	-0.1136
X089	2.24128	Q2	-0.116658
X090	2.26953	Q2	-0.00172718
X091	2.62951	Q2	-0.109526
X092	2.47246	Q2	0.104404
X093	1.50247	Q2	-0.00497678
X094	2.06918	Q2	-0.116658
X095	2.9955	Q2	0.141501
X096	2.33514	Q1	-0.173503
X097	2.03934	Q2	0.0581459
X098	1.93423	Q1	-0.152308
X099	2.55003	Q3	0.0149447
X100	1.84855	Q3	-0.291035
X101	2.55405	Q2	-0.0044454
X102	2.43554	Q2	-0.0765719
X103	2.49064	Q2	0.0703267
X104	2.16077	Q2	-0.0044454
X105	3.27874	Q2	0.284876
X106	2.71337	Q2	0.104594
X107	2.75059	Q3	-0.0557296
X108	2.40836	Q2	-0.0215368
X109	2.11117	Q1	0.0969134
X110	2.60287	Q2	-0.116658
X111	2.67789	Q1	-0.0349109
X112	3.09948	Q2	0.284076
X113	2.4982	Q2	-0.15338
X114	3.34137	Q1	0.313735
X115	3.48651	Q1	0.313735
X116	2.9889	Q1	0.0930201
X117	2.4461	Q2	0.0270753
X118	1.94844	Q2	-0.109526
X119	1.85634	Q2	-0.00497678
X120	2.125	Q1	-0.222697
X121	2.56296	Q1	0.0302785
X122	2.55004	Q2	-0.00401269
X123	2.94743	Q2	0.121008
X124	1.98838	Q1	-0.125628
X125	2.61108	Q1	-0.124303
X126	2.80393	Q2	0.0397418
X127	1.99445	Q2	-0.116658
X128	2.26534	Q2	-0.109526
X129	3.53065	Q1	0.0969134
X130	1.96256	Q2	-0.128092
X131	2.71936	Q2	-0.0334556
X132	2.3554	Q1	0.031404
X133	2.4587	Q2	-0.0792418
X134	2.22866	Q1	-0.236275
X135	2.19186	Q2	0.0273294
X136	3.48651	Q2	0.310518
X137	2.91066	Q2	0.0795449
X138	1.75564	Q1	-0.203676
X139	3.09948	Q2	-0.0448912
X140	2.87141	Q2	0.0841689
X141	2.50782	Q2	0.0703267
X142	2.89214	Q2	0.174337
X143	3.31475	Q2	0.310518
X144	3.08336	Q2	0.03412
X145	3.27226	Q2	0.311352
X146	3.27917	Q2	-0.0334556
X147	2.87875	Q2	0.124172
X148	2.58882	Q1	-0.0927204
X149	2.38912	Q2	0.0803485
X150	2.59625	Q2	0.0646638
X151	2.53573	Q2	0.0646638
X152	2.44982	Q2	-0.0102253
X153	2.43066	Q2	-0.109526
X154	2.43125	Q2	0.00417439
X155	3.12171	Q1	0.133722
X156	2.52948	Q2	0.131795
X157	2.9658	Q1	0.133722
X158	2.37549	Q2	-0.0706792
X159	2.82906	Q2	0.00417439
X160	2.58613	Q1	0.0225718
X161	3.58041	Q3	0.186765
X162	2.65022	Q2	-0.0413336
X163	3.6102	Q2	0.0682045
X164	2.32105	Q2	-0.119112
X165	3.6681	Q2	0.131795
X166	2.79594	Q3	-0.0655828
X167	2.828	Q2	0.0531005
X168	2.53485	Q2	0.0273294
X169	3.11583	Q2	0.0795449
X170	2.40135	Q2	-0.0765719
X171	3.27424	Q2	0.311352
X172	3.04419	Q2	0.311352
X173	2.55002	Q2	-0.0419653
X174	1.94587	Q2	-0.171532
X175	3.07183	Q2	-0.0102253
X176	2.36112	Q1	0.031404
X177	2.85067	Q2	-0.0435901
X178	2.55349	Q2	0.256321
X179	2.90596	Q2	0.010138
X180	2.68237	Q2	-0.119112
X181	1.50299	Q1	-0.291679
X182	2.19101	Q2	-0.116658
X183	2.58875	Q1	-0.0287792
X184	3.29299	Q3	0.03412
X185	2.48322	Q2	0.0682045
X186	2.12764	Q2	-0.155881
X187	2.49064	Q2	-0.0159877
X188	2.72247	Q1	0.0257831
X189	2.03034	Q1	-0.125628
X190	2.29693	Q1	-0.0836527
X191	2.20742	Q2	-0.116658
X192	2.92868	Q2	0.0397418
X193	2.43163	Q2	-0.0848635
X194	1.93972	Q2	-0.174935
X195	2.86682	Q2	0.0249313
X196	1.63855	Q2	-0.315469
X197	2.07287	Q2	-0.146783
X198	2.27013	Q2	-0.0334556
X199	2.05694	Q2	-0.116658
X200	2.29086	Q2	0.0096157
X201	3.05489	Q2	0.00417439
X202	2.43367	Q1	-0.129108
X203	2.34079	Q2	0.117529
X204	2.99024	Q2	0.256321
X205	3.18525	Q2	0.342468
X206	3.57443	Q1	0.133722
X207	3.29299	Q1	0.0127122
X208	2.80229	Q2	-0.116658
X209	3.09928	Q1	0.0859082
X210	1.99036	Q1	-0.125628
DH1	2.06	S	a
DH2	2.03	S	a
DH3	2.34	S	a
DH4	3.06	L	a
DH5	3.21	L	a
DH6	3.06	L	a
*a without association mapping.

## Sheet: Sheet4
Sample	HL	Subpop	Blup*	Sample	HL	Subpop	Blup*
X001	2.12371	Q2	-0.0612662	X044	2.83093	Q1	-0.00698219
X002	3.74923	Q2	0.0397418	X045	2.14425	Q1	-0.00698219
X003	3.09447	Q1	0.0127122	X046	1.85969	Q2	-0.0792418
X004	3.98755	Q2	-0.075232	X047	4.62645	Q2	0.0273294
X005	2.77602	Q2	0.0348459	X048	4.80542	Q2	0.0570705
X006	3.15373	Q2	-0.075232	X049	2.48706	Q2	0.0596731
X007	3.35129	Q1	-0.0734583	X050	2.25631	Q2	0.0596731
X008	3.1972	Q1	0.0457089	X051	2.49842	Q2	-0.00260739
X009	2.63734	Q1	0.0307867	X052	2.28738	Q2	-0.0435901
X010	3.07393	Q2	0.0397418	X053	2.60187	Q2	0.0570705
X011	2.94501	Q1	0.0127122	X054	2.51056	Q2	-0.155881
X012	2.99024	Q1	-0.00172718	X055	3.96338	Q1	-0.0840129
X013	1.78723	Q2	0.096547	X056	3.50033	Q1	0.313735
X014	3.84437	Q2	0.115151	X057	2.9889	Q2	0.0457089
X015	2.15453	Q2	0.096547	X058	2.89905	Q1	-0.0612552
X016	2.55735	Q2	0.0710489	X059	1.37546	Q3	-0.0742315
X017	1.95421	Q2	0.110519	X060	1.76561	Q3	-0.0678127
X018	2.50849	Q1	0.031404	X061	1.9388	Q1	-0.157029
X019	2.56712	Q2	0.137063	X062	3.26202	Q2	-0.0435901
X020	3.62725	Q1	0.0308398	X063	3.03797	Q2	-0.0706792
X021	2.82116	Q2	0.104404	X064	2.1436	Q2	-0.0706792
X022	3.54133	Q2	-0.0259419	X065	2.06971	Q2	-0.0413336
X023	3.39275	Q1	0.0127122	X066	2.25494	Q2	-0.0413336
X024	3.31947	Q2	-0.094774	X067	2.2726	Q2	-0.0792418
X025	3.35129	Q1	-0.0353544	X068	2.5443	Q2	0.256321
X026	2.68357	Q1	0.0228148	X069	1.64741	Q1	-0.0734583
X027	2.2213	Q1	-0.0353544	X070	2.05201	Q1	-0.124845
X028	3.25883	Q3	0.0157705	X071	3.53263	Q1	0.313735
X029	2.06207	Q2	-0.0792418	X072	3.1133	Q2	0.0596731
X030	2.63643	Q2	0.0397418	X073	3.70634	Q2	0.115151
X031	3.15123	Q1	-0.0997692	X074	2.52894	Q2	-0.0172179
X032	3.03036	Q2	-0.0792418	X075	2.65993	Q2	-0.103242
X033	2.96306	Q1	0.108034	X076	3.56701	Q2	-0.0413336
X034	2.91066	Q2	-0.0792418	X077	3.04008	Q1	-0.0612552
X035	2.71952	Q1	0.0228148	X078	3.14704	Q2	-0.0044454
X036	2.45502	Q2	-0.0848635	X079	2.41055	Q1	0.0680075
X037	2.82023	Q2	-0.00300866	X080	2.20102	Q2	0.0136074
X038	3.45226	Q2	-0.0165162	X081	2.67329	Q2	-0.0706792
X039	1.99409	Q2	-0.0706304	X082	1.63062	Q2	-0.135561
X040	2.57439	Q1	0.0308398	X083	2.9913	Q2	-0.0334556
X041	2.33671	Q2	-0.0448912	X084	2.14898	Q2	0.104404
X042	2.77602	Q2	-0.0706304	X085	2.436	Q1	-0.117448
X043	2.89444	Q1	-0.00698219	X086	2.60943	Q2	-0.0765719
