# Supplementary material for: Joint genome-wide association and transcriptome sequencing reveals a complex polygenic network underlying hypocotyl elongation in rapeseed (Brassica napus L.)
Source: Sci Rep. 2017 Jan 31;7:41561. doi: 10.1038/srep41561 (PMC5282501; doi:10.1038/srep41561)
Supplement: Supplementary Table S4 [file srep41561-s3.xls]

## Sheet: Sheet1
Table S4. SNPs used for genetic diversity, population structure and GWAS.
aMarker	Name	CHR	BP
M1	Bn-A01-p1000115	A01	617757
M2	Bn-A01-p100441	A01	2468965
M3	Bn-A01-p100693	A01	2469216
M4	Bn-A01-p101021	A01	2469544
M5	Bn-A01-p101094	A01	2469620
M6	Bn-A01-p101451	A01	2469977
M7	Bn-A01-p10181972	A01	8782944
M8	Bn-A01-p101879	A01	2470406
M9	Bn-A01-p101943	A01	2470471
M10	Bn-A01-p102187	A01	2470738
M11	Bn-A01-p102249	A01	2470785
M12	Bn-A01-p10231780	A01	8828045
M13	Bn-A01-p10242217	A01	8840208
M14	Bn-A01-p10250255	A01	8853237
M15	Bn-A01-p10251052	A01	8854034
M16	Bn-A01-p10285074	A01	8910719
M17	Bn-A01-p10299187	A01	8930734
M18	Bn-A01-p10340159	C01	14608859
M19	Bn-A01-p10343401	C09	43428088
M20	Bn-A01-p10344498	C09	43429185
M21	Bn-A01-p10513529	A07	7462126
M22	Bn-A01-p10523194	A07	7475388
M23	Bn-A01-p10523264	A07	7475458
M24	Bn-A01-p10525172	A07	7477367
M25	Bn-A01-p10525805	A07	7480794
M26	Bn-A01-p10526054	A07	7481043
M27	Bn-A01-p10526561	A07	7481548
M28	Bn-A01-p10543102	A07	7493428
M29	Bn-A01-p10550486	A07	7505801
M30	Bn-A01-p10590357	A01	9511106
M31	Bn-A01-p10611800	A02	3516274
M32	Bn-A01-p10636637	A01	9549776
M33	Bn-A01-p10636994	A01	9550132
M34	Bn-A01-p10638747	A01	9551872
M35	Bn-A01-p10639421	A01	9552543
M36	Bn-A01-p1067371	A01	652868
M37	Bn-A01-p10693617	A01	9609387
M38	Bn-A01-p10720611	A01	9633909
M39	Bn-A01-p10740084	A01	9654097
M40	Bn-A01-p108225	A01	2489643
M41	Bn-A01-p10859527	A01	9008922
M42	Bn-A01-p10934377	A01	9038901
M43	Bn-A01-p10939144	A01	9043664
M44	Bn-A01-p1095733	A01	695488
M45	Bn-A01-p10963536	A01	9073518
M46	Bn-A01-p10991782	A01	9094081
M47	Bn-A01-p11011196	A01	9134497
M48	Bn-A01-p1104187	A01	700541
M49	Bn-A01-p11052248	A01	9167261
M50	Bn-A01-p11054015	A01	9173272
M51	Bn-A01-p11077627	A01	9180495
M52	Bn-A01-p11078406	A01	9180972
M53	Bn-A01-p11142752	A01	9218480
M54	Bn-A01-p11163980	A01	9233494
M55	Bn-A01-p11233207	A01	9297710
M56	Bn-A01-p11234159	A01	9298649
M57	Bn-A01-p1125565	A01	723009
M58	Bn-A01-p1126874	A01	724070
M59	Bn-A01-p11273927	A01	9340817
M60	Bn-A01-p11284636	A01	9362728
M61	Bn-A01-p11309186	A01	9395622
M62	Bn-A01-p11324370	A01	9405925
M63	Bn-A01-p1132885	A01	730062
M64	Bn-A01-p1133447	A01	730624
M65	Bn-A01-p11407167	A01	9751502
M66	Bn-A01-p11434769	A01	9788080
M67	Bn-A01-p11441851	A01	9794247
M68	Bn-A01-p11444689	A01	9797051
M69	Bn-A01-p1145674	A01	749100
M70	Bn-A01-p11459295	A01	9806983
M71	Bn-A01-p11469596	A01	9817422
M72	Bn-A01-p11469992	A01	9817818
M73	Bn-A01-p11471489	A01	9819479
M74	Bn-A01-p1149351	A01	753082
M75	Bn-A01-p1149698	A01	753378
M76	Bn-A01-p1150857	A01	754538
M77	Bn-A01-p1152123	A01	755807
M78	Bn-A01-p1152359	A01	756044
M79	Bn-A01-p1156979	A01	760656
M80	Bn-A01-p1158564	A01	762276
M81	Bn-A01-p11702957	A01	9984798
M82	Bn-A01-p11741112	A08	332364
M83	Bn-A01-p11807124	A01	10121073
M84	Bn-A01-p11808121	A01	10122176
M85	Bn-A01-p11817698	A01	10131793
M86	Bn-A01-p11818901	A01	10132945
M87	Bn-A01-p11825880	A01	10137467
M88	Bn-A01-p11830957	A01	10142551
M89	Bn-A01-p1188004	A01	786811
M90	Bn-A01-p1192928	A01	791407
M91	Bn-A01-p11938379	A01	10271080
M92	Bn-A01-p11947255	A01	10281087
M93	Bn-A01-p11951605	A01	10290337
M94	Bn-A01-p11955645	A01	10294326
M95	Bn-A01-p12138089	A01	10335432
M96	Bn-A01-p12179784	A01	10389764
M97	Bn-A01-p12192020	A01	10399308
M98	Bn-A01-p12206449	A01	10404402
M99	Bn-A01-p12221698	A01	10406845
M100	Bn-A01-p12222100	A01	10407242
M101	Bn-A01-p12222728	A01	10407913
M102	Bn-A01-p12222806	A01	10407989
M103	Bn-A01-p12224872	A01	10410001
M104	Bn-A01-p12237534	A01	10421789
M105	Bn-A01-p1227000	A01	824764
M106	Bn-A01-p1227023	A01	824790
M107	Bn-A01-p12302708	A01	10487998
M108	Bn-A01-p12305025	A01	10489606
M109	Bn-A01-p12306195	A01	10490777
M110	Bn-A01-p12308897	A01	10492492
M111	Bn-A01-p12309767	A01	10493351
M112	Bn-A01-p12314813	A01	10499024
M113	Bn-A01-p12350104	A01	10537555
M114	Bn-A01-p12352518	A01	10539966
M115	Bn-A01-p12380936	A01	10569854
M116	Bn-A01-p12387882	A01	10584171
M117	Bn-A01-p12391243	A01	10587334
M118	Bn-A01-p12399796	A01	10605609
M119	Bn-A01-p12400477	A01	10606289
M120	Bn-A01-p12427149	A01	10633916
M121	Bn-A01-p12454306	A01	10662642
M122	Bn-A01-p12456089	A01	10666542
M123	Bn-A01-p12484368	A01	10692073
M124	Bn-A01-p1249847	A01	850387
M125	Bn-A01-p1250595	A01	851175
M126	Bn-A01-p12510328	A01	10725263
M127	Bn-A01-p12516944	A01	10691053
M128	Bn-A01-p12522369	A01	10741070
M129	Bn-A01-p12533991	A01	10744498
M130	Bn-A01-p12535612	A01	10746319
M131	Bn-A01-p12539479	A01	10751082
M132	Bn-A01-p12539655	A01	10751262
M133	Bn-A01-p12539953	A01	10751560
M134	Bn-A01-p12543678	A01	10755624
M135	Bn-A01-p12544054	A01	10756014
M136	Bn-A01-p12577268	A01	10778597
M137	Bn-A01-p12593173	A01	10815644
M138	Bn-A01-p1261017	A01	861462
M139	Bn-A01-p12618357	A01	10868514
M140	Bn-A01-p12622123	A01	10872511
M141	Bn-A01-p12625892	A01	10876397
M142	Bn-A01-p12653338	A01	10904939
M143	Bn-A01-p12665045	A01	10918499
M144	Bn-A01-p12665250	A01	10918704
M145	Bn-A01-p12734805	A01	10993535
M146	Bn-A01-p1275284	A01	873225
M147	Bn-A01-p1276486	A01	874438
M148	Bn-A01-p1276504	A01	874464
M149	Bn-A01-p12774270	A01	11042462
M150	Bn-A01-p12823550	A01	11069418
M151	Bn-A01-p1324586	C01	1525661
M152	Bn-A01-p13709801	A01	11278824
M153	Bn-A01-p1372430	A01	973535
M154	Bn-A01-p1373104	A01	974209
M155	Bn-A01-p1373827	A01	974935
M156	Bn-A01-p1373838	A01	974961
M157	Bn-A01-p1373965	A01	975077
M158	Bn-A01-p1376589	A01	977752
M159	Bn-A01-p13775817	A01	11334901
M160	Bn-A01-p137814	A01	2518687
M161	Bn-A01-p137869	A01	2518742
M162	Bn-A01-p1384609	A01	985267
M163	Bn-A01-p138731	A01	2519586
M164	Bn-A01-p1387769	A01	988482
M165	Bn-A01-p13893020	A01	11432787
M166	Bn-A01-p14022855	A01	11618842
M167	Bn-A01-p14057073	A01	11661082
M168	Bn-A01-p14071179	A01	11667405
M169	Bn-A01-p14071237	A01	11667464
M170	Bn-A01-p14074100	A01	11670319
M171	Bn-A01-p14074268	A01	11670439
M172	Bn-A01-p14074391	A01	11670612
M173	Bn-A01-p14076641	A01	11672864
M174	Bn-A01-p14079006	A01	11675274
M175	Bn-A01-p1409723	A01	1006969
M176	Bn-A01-p14134232	A01	11716993
M177	Bn-A01-p14138072	A01	11719352
M178	Bn-A01-p14148071	A01	11729855
M179	Bn-A01-p14167866	A01	11742566
M180	Bn-A01-p14168802	A01	11745409
M181	Bn-A01-p14181463	A01	11750291
M182	Bn-A01-p14181651	A01	11750428
M183	Bn-A01-p14181829	A01	11750609
M184	Bn-A01-p14191393	A01	11773224
M185	Bn-A01-p14200714	A01	11786918
M186	Bn-A01-p14200787	A01	11787041
M187	Bn-A01-p14201581	A01	11787785
M188	Bn-A01-p14223709	A01	11807960
M189	Bn-A01-p14232473	A01	11812928
M190	Bn-A01-p14238948	A01	11856022
M191	Bn-A01-p14241215	A01	11863020
M192	Bn-A01-p14247718	A01	11868534
M193	Bn-A01-p14328823	A01	12203114
M194	Bn-A01-p1439621	A01	1035644
M195	Bn-A01-p1440009	A01	1036032
M196	Bn-A01-p1449865	A01	1045916
M197	Bn-A01-p1453156	A01	1048424
M198	Bn-A01-p1453560	A01	1048828
M199	Bn-A01-p1456256	A01	1051673
M200	Bn-A01-p145676	A01	2527606
M201	Bn-A01-p146963	A01	2528835
M202	Bn-A01-p14727717	A01	12239999
M203	Bn-A01-p147360	A01	2529282
M204	Bn-A01-p147990	A01	2529914
M205	Bn-A01-p14859839	A01	12342920
M206	Bn-A01-p14901403	A01	12386121
M207	Bn-A01-p14905298	A01	12390905
M208	Bn-A01-p14906494	A01	12392388
M209	Bn-A01-p14914475	A01	12402099
M210	Bn-A01-p14917697	A01	12406288
M211	Bn-A01-p14942681	A01	12447746
M212	Bn-A01-p14948237	A01	12453302
M213	Bn-A01-p14948379	A01	12453444
M214	Bn-A01-p14948614	A01	12453679
M215	Bn-A01-p14948748	A01	12453813
M216	Bn-A01-p14949030	A01	12454095
M217	Bn-A01-p14949121	A01	12454186
M218	Bn-A01-p14949256	A01	12454321
M219	Bn-A01-p14955594	A01	12458348
M220	Bn-A01-p14959478	A01	12462566
M221	Bn-A01-p150028	A01	2535566
M222	Bn-A01-p15043967	C01	22253816
M223	Bn-A01-p15114417	A01	12625303
M224	Bn-A01-p15130843	A01	12641781
M225	Bn-A01-p15179106	A01	12691742
M226	Bn-A01-p15401259	A01	12837841
M227	Bn-A01-p15408721	A01	12845371
M228	Bn-A01-p15413589	A01	12850280
M229	Bn-A01-p15432406	A01	12879045
M230	Bn-A01-p15441407	A01	12887485
M231	Bn-A01-p15446864	A01	12894540
M232	Bn-A01-p15494260	A01	12938830
M233	Bn-A01-p15494469	A01	12939039
M234	Bn-A01-p15496639	A01	12941394
M235	Bn-A01-p15496772	A01	12941528
M236	Bn-A01-p15497190	A01	12941945
M237	Bn-A01-p15502589	A01	12943375
M238	Bn-A01-p15568028	A01	12993848
M239	Bn-A01-p15695152	A01	13102994
M240	Bn-A01-p15957543	A01	13863789
M241	Bn-A01-p16086381	A01	14038654
M242	Bn-A01-p16088721	A01	14040998
M243	Bn-A01-p16093558	A01	14045453
M244	Bn-A01-p16094037	A01	14045897
M245	Bn-A01-p16103425	A01	14051452
M246	Bn-A01-p16106314	A01	14052514
M247	Bn-A01-p16111263	A01	14053830
M248	Bn-A01-p16121664	A01	14059621
M249	Bn-A01-p16122923	A01	14060881
M250	Bn-A01-p16123649	A01	14061607
M251	Bn-A01-p16173770	A01	14074814
M252	Bn-A01-p16174042	A01	14075086
M253	Bn-A01-p16200217	A01	14114223
M254	Bn-A01-p16217917	A01	14131049
M255	Bn-A01-p16221475	A01	14133581
M256	Bn-A01-p16221732	A01	14133840
M257	Bn-A01-p16222086	A01	14134195
M258	Bn-A01-p16222167	A01	14134275
M259	Bn-A01-p16233062	A01	14146374
M260	Bn-A01-p16331424	A01	14240261
M261	Bn-A01-p16343556	A01	14250416
M262	Bn-A01-p16358989	A01	14264234
M263	Bn-A01-p16374068	A01	14293676
M264	Bn-A01-p16454615	A01	14358520
M265	Bn-A01-p16461540	A01	14365463
M266	Bn-A01-p16461639	A01	14365562
M267	Bn-A01-p16529313	A01	14410166
M268	Bn-A01-p16537769	A01	14420041
M269	Bn-A01-p16537792	A01	14420066
M270	Bn-A01-p16537866	A01	14420140
M271	Bn-A01-p16538323	A01	14420597
M272	Bn-A01-p16538587	A01	14420861
M273	Bn-A01-p16539250	A01	14421524
M274	Bn-A01-p16557636	A01	14436519
M275	Bn-A01-p16597123	A01	14476069
M276	Bn-A01-p1661180	A01	1208671
M277	Bn-A01-p16627043	A02	7791886
M278	Bn-A01-p16646241	A01	14492109
M279	Bn-A01-p16662544	A01	14508831
M280	Bn-A01-p16665014	A01	14510754
M281	Bn-A01-p16665036	A01	14510776
M282	Bn-A01-p1666732	A01	1214276
M283	Bn-A01-p16692959	A01	14543043
M284	Bn-A01-p16694394	A01	14544510
M285	Bn-A01-p16711121	A01	14563922
M286	Bn-A01-p16715637	A01	14568433
M287	Bn-A01-p16749951	A01	14602807
M288	Bn-A01-p16770716	A01	14637449
M289	Bn-A01-p16774157	A01	14640791
M290	Bn-A01-p1678541	A01	1223447
M291	Bn-A01-p16829363	A01	14653681
M292	Bn-A01-p16847535	A01	14671327
M293	Bn-A01-p16857183	A01	14680871
M294	Bn-A01-p16857466	A01	14681171
M295	Bn-A01-p16893578	A01	14714622
M296	Bn-A01-p16926592	A01	14776966
M297	Bn-A01-p16943370	A01	14794534
M298	Bn-A01-p16951655	A01	14802949
M299	Bn-A01-p16997658	A01	14848523
M300	Bn-A01-p17015383	A01	14879747
M301	Bn-A01-p17081120	A01	15453898
M302	Bn-A01-p17104282	A01	15485831
M303	Bn-A01-p17105194	A01	15486663
M304	Bn-A01-p17105372	A01	15486841
M305	Bn-A01-p17105672	A01	15487140
M306	Bn-A01-p17106985	A01	15495106
M307	Bn-A01-p17118647	A01	15506770
M308	Bn-A01-p17118839	A01	15506963
M309	Bn-A01-p17119024	A01	15507148
M310	Bn-A01-p17121291	A01	15509434
M311	Bn-A01-p17121775	A01	15509918
M312	Bn-A01-p17121894	A01	15510036
M313	Bn-A01-p17124558	A01	15512701
M314	Bn-A01-p17124831	A01	15512974
M315	Bn-A01-p17129906	A01	15518052
M316	Bn-A01-p17137863	A01	15527482
M317	Bn-A01-p17150604	A01	15538587
M318	Bn-A01-p17150875	A01	15538858
M319	Bn-A01-p17156534	A01	15544407
M320	Bn-A01-p17157752	A01	15545628
M321	Bn-A01-p17159109	A01	15547003
M322	Bn-A01-p17160355	A01	15551512
M323	Bn-A01-p17165052	A01	15556122
M324	Bn-A01-p17165303	A01	15556380
M325	Bn-A01-p17187327	A01	15577786
M326	Bn-A01-p1742846	A01	1289063
M327	Bn-A01-p17476240	A01	14922772
M328	Bn-A01-p17480096	A01	14927917
M329	Bn-A01-p17481703	A01	14930068
M330	Bn-A01-p17481804	A01	14930169
M331	Bn-A01-p17482037	A01	14930402
M332	Bn-A01-p17483006	A01	14931350
M333	Bn-A01-p17494364	A01	14943779
M334	Bn-A01-p17498057	A01	14947414
M335	Bn-A01-p17506817	A01	14951670
M336	Bn-A01-p17518104	A01	14955341
M337	Bn-A01-p17518305	A01	14955550
M338	Bn-A01-p17518468	A01	14955713
M339	Bn-A01-p17548227	A01	14968114
M340	Bn-A01-p17553462	A01	14973171
M341	Bn-A01-p17555906	A01	14975603
M342	Bn-A01-p17565834	A01	15009588
M343	Bn-A01-p17574483	A01	15011514
M344	Bn-A01-p17577903	A01	15014547
M345	Bn-A01-p17625721	A01	15122567
M346	Bn-A01-p17626052	A01	15122898
M347	Bn-A01-p17629628	A01	15126473
M348	Bn-A01-p17649002	A01	15142705
M349	Bn-A01-p17693439	A01	15190419
M350	Bn-A01-p1770291	A01	1310265
M351	Bn-A01-p1770482	A01	1310457
M352	Bn-A01-p1772621	A01	1311010
M353	Bn-A01-p1773289	A01	1311722
M354	Bn-A01-p178709	A01	2562774
M355	Bn-A01-p17905950	A01	15206005
M356	Bn-A01-p17906322	A01	15206635
M357	Bn-A01-p17906399	A01	15206712
M358	Bn-A01-p17906765	A01	15207080
M359	Bn-A01-p17907059	A01	15207374
M360	Bn-A01-p17907563	A01	15207878
M361	Bn-A01-p17910798	A01	15220514
M362	Bn-A01-p17916004	A01	15232902
M363	Bn-A01-p17930058	A01	15236170
M364	Bn-A01-p1793928	A01	1331393
M365	Bn-A01-p17997441	A01	15326784
M366	Bn-A01-p17998573	A01	15327908
M367	Bn-A01-p18006188	A01	15330214
M368	Bn-A01-p18014946	A01	15335748
M369	Bn-A01-p18015006	A01	15335808
M370	Bn-A01-p18015162	A01	15335961
M371	Bn-A01-p18019641	A01	15340081
M372	Bn-A01-p18020258	A01	15340700
M373	Bn-A01-p18020314	A01	15340756
M374	Bn-A01-p18020503	A01	15340939
M375	Bn-A01-p18023959	A01	15343709
M376	Bn-A01-p18025988	A01	15345440
M377	Bn-A01-p18027200	A01	15346627
M378	Bn-A01-p18027307	A01	15346736
M379	Bn-A01-p18027398	A01	15346827
M380	Bn-A01-p18028380	A01	15347828
M381	Bn-A01-p18028483	A01	15347931
M382	Bn-A01-p18030126	A01	15349092
M383	Bn-A01-p18032386	A01	15351972
M384	Bn-A01-p18053077	A01	15361513
M385	Bn-A01-p18078718	A01	15382241
M386	Bn-A01-p18091997	A01	15584082
M387	Bn-A01-p18096974	A01	15587712
M388	Bn-A01-p18100900	A01	15596549
M389	Bn-A01-p18119989	A01	15605728
M390	Bn-A01-p18121827	A01	15607592
M391	Bn-A01-p18160311	A01	15631190
M392	Bn-A01-p18178802	A01	15665184
M393	Bn-A01-p18200921	A01	15685473
M394	Bn-A01-p18205455	A01	15691812
M395	Bn-A01-p1823705	A01	1358952
M396	Bn-A01-p18260283	A01	15763518
M397	Bn-A01-p18266537	A01	15769768
M398	Bn-A01-p18285077	A01	15793063
M399	Bn-A01-p18306617	A01	15815976
M400	Bn-A01-p1831507	A01	1366449
M401	Bn-A01-p18329609	A01	15846466
M402	Bn-A01-p18329689	A01	15846546
M403	Bn-A01-p18329796	A01	15846653
M404	Bn-A01-p18330598	A01	15847455
M405	Bn-A01-p18391341	A01	15903771
M406	Bn-A01-p1842079	A01	1375790
M407	Bn-A01-p1855903	A01	1394072
M408	Bn-A01-p1864705	A01	1400751
M409	Bn-A01-p18662925	A10	5819587
M410	Bn-A01-p18672984	A10	5829657
M411	Bn-A01-p18676639	A10	5833311
M412	Bn-A01-p18691000	A10	5864939
M413	Bn-A01-p18692022	A10	5865948
M414	Bn-A01-p18692229	A10	5866155
M415	Bn-A01-p18692686	A10	5866612
M416	Bn-A01-p18694130	A10	5868054
M417	Bn-A01-p18702163	A10	5874666
M418	Bn-A01-p18703183	A10	5875688
M419	Bn-A01-p18703922	A10	5876427
M420	Bn-A01-p18704205	A10	5876710
M421	Bn-A01-p18704834	A10	5877343
M422	Bn-A01-p18705556	A10	5878067
M423	Bn-A01-p18706337	A10	5878848
M424	Bn-A01-p18734383	A10	5913612
M425	Bn-A01-p18739675	A10	5917362
M426	Bn-A01-p1879401	A01	1413459
M427	Bn-A01-p1880406	A01	1414503
M428	Bn-A01-p18835025	A10	6024505
M429	Bn-A01-p18876940	A10	6075860
M430	Bn-A01-p18882626	A10	6085411
M431	Bn-A01-p18890238	A10	6093820
M432	Bn-A01-p18894627	A10	6096985
M433	Bn-A01-p18896245	A10	6098602
M434	Bn-A01-p18902391	A10	6103617
M435	Bn-A01-p18917698	A10	6113454
M436	Bn-A01-p19098195	A10	6310076
M437	Bn-A01-p19098776	A10	6311028
M438	Bn-A01-p19107003	A10	6319979
M439	Bn-A01-p19107198	A10	6320176
M440	Bn-A01-p19107773	A10	6320740
M441	Bn-A01-p19108439	A10	6323768
M442	Bn-A01-p19108743	A10	6324073
M443	Bn-A01-p19108849	A10	6324178
M444	Bn-A01-p19110384	A10	6329499
M445	Bn-A01-p19110508	A10	6329623
M446	Bn-A01-p19111246	A10	6330317
M447	Bn-A01-p19111305	A10	6330376
M448	Bn-A01-p19114969	A10	6333406
M449	Bn-A01-p19115021	A10	6333458
M450	Bn-A01-p19115242	A10	6333679
M451	Bn-A01-p19115530	A10	6333966
M452	Bn-A01-p19115872	A10	6334307
M453	Bn-A01-p19116006	A10	6334441
M454	Bn-A01-p19116819	A10	6335256
M455	Bn-A01-p19122048	A10	6341372
M456	Bn-A01-p19132144	A10	6351198
M457	Bn-A01-p19139637	A10	6360602
M458	Bn-A01-p19150923	A10	6373479
M459	Bn-A01-p19153919	A10	6376473
M460	Bn-A01-p19158271	A10	6380825
M461	Bn-A01-p19158362	A10	6380916
M462	Bn-A01-p19163275	A10	6386064
M463	Bn-A01-p19174115	A10	6398654
M464	Bn-A01-p1917414	A01	1441978
M465	Bn-A01-p19185181	A10	6410390
M466	Bn-A01-p19283108	A10	6521131
M467	Bn-A01-p1929982	A01	1450527
M468	Bn-A01-p1930111	A01	1450656
M469	Bn-A01-p19340658	A01	16187134
M470	Bn-A01-p19449612	A01	16303620
M471	Bn-A01-p195253	A01	2579346
M472	Bn-A01-p19528388	A01	16391874
M473	Bn-A01-p19577901	A01	16420426
M474	Bn-A01-p19579412	A01	16422005
M475	Bn-A01-p19581862	A01	16422616
M476	Bn-A01-p19582940	A01	16423616
M477	Bn-A01-p19583367	A01	16424038
M478	Bn-A01-p19589837	A01	16429901
M479	Bn-A01-p19589921	A01	16429985
M480	Bn-A01-p19592804	A01	16433024
M481	Bn-A01-p19594423	A01	16434646
M482	Bn-A01-p19599270	A01	16439536
M483	Bn-A01-p19600244	A01	16440511
M484	Bn-A01-p19601137	A01	16441102
M485	Bn-A01-p19601542	A01	16441509
M486	Bn-A01-p19602112	A01	16442072
M487	Bn-A01-p19607256	A01	16447786
M488	Bn-A01-p19617963	A01	16454913
M489	Bn-A01-p19623880	A01	16459849
M490	Bn-A01-p19623985	A01	16459954
M491	Bn-A01-p19624123	A01	16460091
M492	Bn-A01-p19624216	A01	16460185
M493	Bn-A01-p19633815	A01	16462971
M494	Bn-A01-p1966955	A01	1472184
M495	Bn-A01-p19700004	A01	16508776
M496	Bn-A01-p19722138	A01	16522086
M497	Bn-A01-p19731678	A01	16530724
M498	Bn-A01-p1975231	A01	1480279
M499	Bn-A01-p1980181	A01	1485221
M500	Bn-A01-p19803988	A01	16591763
M501	Bn-A01-p19840597	A01	16647336
M502	Bn-A01-p19879925	A01	16671598
M503	Bn-A01-p19931030	A01	16720891
M504	Bn-A01-p19931596	A01	16721456
M505	Bn-A01-p19946190	A01	16738164
M506	Bn-A01-p19955264	A01	16752251
M507	Bn-A01-p19983739	A01	16784418
M508	Bn-A01-p19993388	A01	16794272
M509	Bn-A01-p2004336	C01	2286070
M510	Bn-A01-p20166016	A01	16946565
M511	Bn-A01-p20167230	A01	16947782
M512	Bn-A01-p20181046	A01	16956878
M513	Bn-A01-p20207440	A01	17000139
M514	Bn-A01-p20211387	A01	17004077
M515	Bn-A01-p2025400	A01	1525089
M516	Bn-A01-p20323059	A01	17126379
M517	Bn-A01-p20397807	A01	17194080
M518	Bn-A01-p20430407	A01	17232920
M519	Bn-A01-p20471502	A01	17258936
M520	Bn-A01-p2053320	A01	1550902
M521	Bn-A01-p20564016	A01	17369812
M522	Bn-A01-p206610	A01	2590705
M523	Bn-A01-p207098	A01	2591193
M524	Bn-A01-p207363	A01	2591458
M525	Bn-A01-p20745330	A01	17545013
M526	Bn-A01-p20753932	A01	17554037
M527	Bn-A01-p20761933	A01	17560255
M528	Bn-A01-p20805506	A01	17597666
M529	Bn-A01-p20805613	A01	17597723
M530	Bn-A01-p20814699	A01	17621546
M531	Bn-A01-p20836664	A01	17641030
M532	Bn-A01-p20839901	A01	17647105
M533	Bn-A01-p20866022	A01	17675721
M534	Bn-A01-p20866518	A01	17676218
M535	Bn-A01-p20873189	A01	17681262
M536	Bn-A01-p20890858	A01	17693691
M537	Bn-A01-p20892080	A01	17694969
M538	Bn-A01-p20892145	A01	17695035
M539	Bn-A01-p2091322	A01	1582609
M540	Bn-A01-p20933189	A01	17737678
M541	Bn-A01-p2094793	A01	1586633
M542	Bn-A01-p20987149	A01	17792510
M543	Bn-A01-p20988977	A01	17794338
M544	Bn-A01-p20990218	A01	17795582
M545	Bn-A01-p2111978	A01	1599912
M546	Bn-A01-p21141514	A01	17820642
M547	Bn-A01-p21145008	A01	17823872
M548	Bn-A01-p2114552	A01	1602491
M549	Bn-A01-p2121224	A01	1609506
M550	Bn-A01-p21309566	A01	17922734
M551	Bn-A01-p21394483	A01	18017803
M552	Bn-A01-p21444041	A01	18070953
M553	Bn-A01-p21479969	A01	18110870
M554	Bn-A01-p21484088	A01	18114984
M555	Bn-A01-p21484875	A01	18116980
M556	Bn-A01-p21499792	A01	18124658
M557	Bn-A01-p21500509	A01	18125374
M558	Bn-A01-p21512266	A01	18129923
M559	Bn-A01-p21512514	A01	18130172
M560	Bn-A01-p21512663	A01	18130323
M561	Bn-A01-p21513096	A01	18130755
M562	Bn-A01-p21605865	A01	18199776
M563	Bn-A01-p21634235	A01	18221575
M564	Bn-A01-p21634265	A01	18221605
M565	Bn-A01-p21635000	A01	18222340
M566	Bn-A01-p21635137	A01	18222477
M567	Bn-A01-p21635270	A01	18222610
M568	Bn-A01-p21636048	A01	18223388
M569	Bn-A01-p21709916	A01	18295242
M570	Bn-A01-p2171217	A01	1656717
M571	Bn-A01-p21715162	A01	18303706
M572	Bn-A01-p21776083	A01	18386163
M573	Bn-A01-p21776155	A01	18386235
M574	Bn-A01-p21791128	A01	18399558
M575	Bn-A01-p21797129	C01	32889677
M576	Bn-A01-p21855770	A01	18441171
M577	Bn-A01-p21860162	A01	18450411
M578	Bn-A01-p2187099	A01	1672657
M579	Bn-A01-p21926431	A01	18535156
M580	Bn-A01-p21928497	A01	18537219
M581	Bn-A01-p21928531	A01	18537253
M582	Bn-A01-p21928927	A01	18537648
M583	Bn-A01-p21930611	A01	18539333
M584	Bn-A01-p21930738	A01	18539460
M585	Bn-A01-p21930931	A01	18539653
M586	Bn-A01-p21931228	A01	18539951
M587	Bn-A01-p21931498	A01	18540220
M588	Bn-A01-p21931622	A01	18540344
M589	Bn-A01-p21931853	A01	18540625
M590	Bn-A01-p21937985	A01	18546681
M591	Bn-A01-p21960901	A01	18572100
M592	Bn-A01-p21969405	A01	18579415
M593	Bn-A01-p2197976	A01	1680728
M594	Bn-A01-p22022023	A01	18652901
M595	Bn-A01-p22038749	A01	18656154
M596	Bn-A01-p22038776	A01	18656181
M597	Bn-A01-p22051502	A01	18668813
M598	Bn-A01-p22051510	A01	18668822
M599	Bn-A01-p2207452	A01	1690384
M600	Bn-A01-p22087364	A01	18713421
M601	Bn-A01-p22087629	A01	18713686
M602	Bn-A01-p2242890	A01	1727139
M603	Bn-A01-p2244327	A01	1728533
M604	Bn-A01-p2246317	A01	1730502
M605	Bn-A01-p2254072	A01	1737928
M606	Bn-A01-p2254235	A01	1738091
M607	Bn-A01-p2261903	A01	1745775
M608	Bn-A01-p22681496	A01	18831032
M609	Bn-A01-p22685858	A01	18835422
M610	Bn-A01-p2291940	A01	1768759
M611	Bn-A01-p22948925	A01	19438917
M612	Bn-A01-p22949106	A01	19439099
M613	Bn-A01-p22983721	A01	19474150
M614	Bn-A01-p22999151	A01	19494293
M615	Bn-A01-p23020726	A01	19513183
M616	Bn-A01-p2303308	A01	1775948
M617	Bn-A01-p2306938	A01	1779641
M618	Bn-A01-p2307144	A01	1779898
M619	Bn-A01-p23175111	A01	19022503
M620	Bn-A01-p2318972	A01	1793043
M621	Bn-A01-p23195492	A01	19065022
M622	Bn-A01-p23196022	A01	19064491
M623	Bn-A01-p23253678	A01	19111084
M624	Bn-A01-p23259741	A01	19117241
M625	Bn-A01-p23279247	A01	19144853
M626	Bn-A01-p23280094	A01	19145649
M627	Bn-A01-p23281709	A01	19147205
M628	Bn-A01-p23281878	A01	19147423
M629	Bn-A01-p23282001	A01	19147546
M630	Bn-A01-p2329932	A01	1804477
M631	Bn-A01-p23321771	A01	19192729
M632	Bn-A01-p23322377	A01	19193317
M633	Bn-A01-p2340048	A01	1819172
M634	Bn-A01-p2340359	A01	1827218
M635	Bn-A01-p2341408	A01	1827987
M636	Bn-A01-p23472646	A01	19346461
M637	Bn-A01-p23477194	A01	19350102
M638	Bn-A01-p23478530	C01	34507128
M639	Bn-A01-p234898	C02	8029996
M640	Bn-A01-p235484	A01	2619094
M641	Bn-A01-p23582571	A01	19614666
M642	Bn-A01-p23614494	A01	19663330
M643	Bn-A01-p23616839	A01	19666058
M644	Bn-A01-p23638107	A01	19687985
M645	Bn-A01-p2365493	A01	1858493
M646	Bn-A01-p2365667	A01	1858665
M647	Bn-A01-p23719321	A01	19770967
M648	Bn-A01-p2387124	A01	1876773
M649	Bn-A01-p23876801	A01	19939545
M650	Bn-A01-p23905191	A01	20068468
M651	Bn-A01-p23935076	A01	20041722
M652	Bn-A01-p23938571	A01	20038256
M653	Bn-A01-p23943508	A01	20037023
M654	Bn-A01-p23948008	A01	20032262
M655	Bn-A01-p23961368	A01	20018933
M656	Bn-A01-p24020373	A01	20087336
M657	Bn-A01-p24070704	A06	11550335
M658	Bn-A01-p2421445	A01	1912044
M659	Bn-A01-p24308957	A01	20103193
M660	Bn-A01-p24309386	A01	20103619
M661	Bn-A01-p24310993	A01	20105734
M662	Bn-A01-p24319792	A01	20114893
M663	Bn-A01-p24320794	A01	20115085
M664	Bn-A01-p24346952	A01	20130309
M665	Bn-A01-p24360206	A01	20142613
M666	Bn-A01-p2445468	A01	1936336
M667	Bn-A01-p24504495	A01	20308731
M668	Bn-A01-p24504575	A01	20308811
M669	Bn-A01-p24529391	A01	20334461
M670	Bn-A01-p2453633	A01	1939485
M671	Bn-A01-p2453758	A01	1939611
M672	Bn-A01-p24541095	A01	20344118
M673	Bn-A01-p24565084	A01	20363718
M674	Bn-A01-p24565311	A01	20363945
M675	Bn-A01-p24575679	A01	20378210
M676	Bn-A01-p24697185	A01	20465172
M677	Bn-A01-p24705790	A01	20473961
M678	Bn-A01-p24706378	A01	20474549
M679	Bn-A01-p24707727	A01	20475903
M680	Bn-A01-p2478054	A01	1965983
M681	Bn-A01-p24828081	A01	20559868
M682	Bn-A01-p24839905	A01	20571630
M683	Bn-A01-p2501423	A01	1989624
M684	Bn-A01-p2509163	A01	1998741
M685	Bn-A01-p25351684	A04	19102048
M686	Bn-A01-p25352753	A04	19100981
M687	Bn-A01-p25428278	A04	19025875
M688	Bn-A01-p25429100	A04	19025039
M689	Bn-A01-p25562652	A01	23241660
M690	Bn-A01-p2569303	A01	2070693
M691	Bn-A01-p2587709	A01	2094564
M692	Bn-A01-p26064479	A01	4075176
M693	Bn-A01-p2608660	A01	2115096
M694	Bn-A01-p2626270	A01	2132864
M695	Bn-A01-p26366791	A01	20889211
M696	Bn-A01-p26380200	A01	20906294
M697	Bn-A01-p26384777	A01	20910892
M698	Bn-A01-p26400154	A01	20928863
M699	Bn-A01-p26425810	A01	20944410
M700	Bn-A01-p26426004	A01	20944604
M701	Bn-A01-p26447438	A01	20969345
M702	Bn-A01-p26461873	A01	20983731
M703	Bn-A01-p26516918	A01	21041296
M704	Bn-A01-p26968952	A09	799287
M705	Bn-A01-p26969210	A09	799032
M706	Bn-A01-p26998962	A09	753105
M707	Bn-A01-p2699907	A01	2205846
M708	Bn-A01-p27017324	A09	733456
M709	Bn-A01-p27117954	A01	21192967
M710	Bn-A01-p2713528	A01	2220656
M711	Bn-A01-p2713583	A01	2220711
M712	Bn-A01-p2718126	A01	2225805
M713	Bn-A01-p27263558	A01	21414767
M714	Bn-A01-p2775635	A01	2273731
M715	Bn-A01-p2792719	A01	2290957
M716	Bn-A01-p2825565	A01	2327618
M717	Bn-A01-p2841043	A01	2350166
M718	Bn-A01-p28462071	A01	22750284
M719	Bn-A01-p2864193	A01	2366918
M720	Bn-A01-p2867284	A01	2370007
M721	Bn-A01-p2882270	A01	2386260
M722	Bn-A01-p2891863	A01	2395799
M723	Bn-A01-p2990104	A01	2702388
M724	Bn-A01-p3045984	A01	2752437
M725	Bn-A01-p3050613	A01	2756809
M726	Bn-A01-p3070657	A01	2775908
M727	Bn-A01-p3100346	A01	2804505
M728	Bn-A01-p3111607	A01	2814404
M729	Bn-A01-p3134159	A01	2837204
M730	Bn-A01-p3136468	A01	2839481
M731	Bn-A01-p314983	A01	2687850
M732	Bn-A01-p3226309	A01	2920699
M733	Bn-A01-p3232184	A01	2920899
M734	Bn-A01-p3232810	A01	2921522
M735	Bn-A01-p3232913	A01	2921625
M736	Bn-A01-p3233299	A01	2922012
M737	Bn-A01-p3240780	A01	2922421
M738	Bn-A01-p324562	A01	2700420
M739	Bn-A01-p3306526	A01	2992971
M740	Bn-A01-p3323476	A01	3000070
M741	Bn-A01-p3378332	A01	3044599
M742	Bn-A01-p3487320	A01	3153917
M743	Bn-A01-p3495476	A01	3164780
M744	Bn-A01-p3567127	A01	3239160
M745	Bn-A01-p3573045	A01	3245063
M746	Bn-A01-p3586744	A01	3253994
M747	Bn-A01-p3597929	A01	3265150
M748	Bn-A01-p3598097	A01	3265268
M749	Bn-A01-p3598515	A01	3265735
M750	Bn-A01-p3598533	A01	3265753
M751	Bn-A01-p3619975	A01	3282715
M752	Bn-A01-p3626821	A01	3289581
M753	Bn-A01-p3644770	A01	3312635
M754	Bn-A01-p3737522	A01	3391005
M755	Bn-A01-p3758784	A01	3412484
M756	Bn-A01-p3789302	A01	3436321
M757	Bn-A01-p3791028	A01	3438048
M758	Bn-A01-p3859106	A01	3481957
M759	Bn-A01-p3859610	A01	3482461
M760	Bn-A01-p3889035	A01	3509966
M761	Bn-A01-p3904495	A01	3530446
M762	Bn-A01-p3906965	A01	3533140
M763	Bn-A01-p3938241	A01	3563774
M764	Bn-A01-p3939508	A01	3565041
M765	Bn-A01-p4070059	A01	3734013
M766	Bn-A01-p4084366	A01	3747996
M767	Bn-A01-p4113202	A01	3788485
M768	Bn-A01-p4173668	A01	3853180
M769	Bn-A01-p4177941	A01	3857501
M770	Bn-A01-p4188629	A01	3870161
M771	Bn-A01-p4230829	A01	3907683
M772	Bn-A01-p4233306	A01	3911409
M773	Bn-A01-p4242269	A01	3921894
M774	Bn-A01-p4246586	A01	3927720
M775	Bn-A01-p4293847	A01	3966897
M776	Bn-A01-p4303527	A01	3984266
M777	Bn-A01-p4311134	A01	3997738
M778	Bn-A01-p4341541	A01	4027202
M779	Bn-A01-p4353657	A01	4039381
M780	Bn-A01-p4354753	A01	4040460
M781	Bn-A01-p436141	A01	29928
M782	Bn-A01-p4452779	A01	4076835
M783	Bn-A01-p460072	A01	50106
M784	Bn-A01-p4612881	A01	4235714
M785	Bn-A01-p4641747	A01	4261277
M786	Bn-A01-p4641802	A01	4261332
M787	Bn-A01-p467816	A01	57759
M788	Bn-A01-p4736924	A01	4340341
M789	Bn-A01-p4747874	A01	4350529
M790	Bn-A01-p4750734	A01	4353390
M791	Bn-A01-p4773772	A01	4379934
M792	Bn-A01-p4774065	A01	4380227
M793	Bn-A01-p4785261	A01	4397190
M794	Bn-A01-p4786787	A01	4398725
M795	Bn-A01-p4787515	A01	4399498
M796	Bn-A01-p4799050	A01	4410586
M797	Bn-A01-p4803773	A01	4413050
M798	Bn-A01-p4808404	A01	4417661
M799	Bn-A01-p4812269	A01	4421490
M800	Bn-A01-p4820187	A01	4424387
M801	Bn-A01-p4833020	A01	4435429
M802	Bn-A01-p4836338	A01	4439204
M803	Bn-A01-p4840973	A01	4442904
M804	Bn-A01-p4869879	A01	4468633
M805	Bn-A01-p4883188	A01	4482272
M806	Bn-A01-p4908924	A01	4512396
M807	Bn-A01-p4909065	A01	4512538
M808	Bn-A01-p4940549	A01	4541876
M809	Bn-A01-p4947577	A01	4549206
M810	Bn-A01-p5057753	A01	4643122
M811	Bn-A01-p5070565	A01	4655885
M812	Bn-A01-p5070836	A01	4656155
M813	Bn-A01-p5071350	A01	4656669
M814	Bn-A01-p5075984	C01	6903574
M815	Bn-A01-p5101078	A01	4678834
M816	Bn-A01-p515600	A01	98315
M817	Bn-A01-p5238564	A01	4821806
M818	Bn-A01-p5242967	A01	4826211
M819	Bn-A01-p5243029	A01	4826273
M820	Bn-A01-p5243036	A01	4826280
M821	Bn-A01-p5245778	A01	4829038
M822	Bn-A01-p5265598	A01	4856648
M823	Bn-A01-p5296564	A01	4890976
M824	Bn-A01-p5318059	A01	4907006
M825	Bn-A01-p5324399	A01	4913304
M826	Bn-A01-p5324472	A01	4913427
M827	Bn-A01-p5378430	C01	7332882
M828	Bn-A01-p5391551	A01	4963244
M829	Bn-A01-p5418396	A01	4990465
M830	Bn-A01-p5469727	A01	5034468
M831	Bn-A01-p5480514	A01	5042606
M832	Bn-A01-p5480517	A01	5042609
M833	Bn-A01-p5481004	A01	5043095
M834	Bn-A01-p5485980	A01	5047391
M835	Bn-A01-p5486104	A01	5047515
M836	Bn-A01-p5522870	A01	5082549
M837	Bn-A01-p5601232	A01	5121858
M838	Bn-A01-p5647795	A01	5154600
M839	Bn-A01-p5648120	A01	5154924
M840	Bn-A01-p5661294	A01	5169173
M841	Bn-A01-p5663319	A01	5171197
M842	Bn-A01-p5665774	A01	5173650
M843	Bn-A01-p5678678	A01	5185883
M844	Bn-A01-p5679389	A01	5186594
M845	Bn-A01-p5680581	A01	5187694
M846	Bn-A01-p5680730	A01	5187842
M847	Bn-A01-p5688168	A01	5193844
M848	Bn-A01-p5697706	A01	5201659
M849	Bn-A01-p5699110	A01	5203112
M850	Bn-A01-p5715141	A01	5217408
M851	Bn-A01-p5718049	A01	5220365
M852	Bn-A01-p5762190	A01	5236859
M853	Bn-A01-p5775331	A01	5244017
M854	Bn-A01-p5777117	A01	5245850
M855	Bn-A01-p5781261	A01	5250210
M856	Bn-A01-p5795016	A01	5274467
M857	Bn-A01-p5805154	A01	5284429
M858	Bn-A01-p5806635	A01	5285940
M859	Bn-A01-p5808036	A01	5287347
M860	Bn-A01-p5822015	A01	5301515
M861	Bn-A01-p5835558	A01	5321516
M862	Bn-A01-p5868598	A01	5351811
M863	Bn-A01-p5873504	A01	5356717
M864	Bn-A01-p5878485	A01	5361424
M865	Bn-A01-p5917688	A01	5405648
M866	Bn-A01-p5921497	A01	5409483
M867	Bn-A01-p5943392	A01	5433317
M868	Bn-A01-p5944398	A01	5434377
M869	Bn-A01-p5977820	A01	5463912
M870	Bn-A01-p5994840	A01	5477860
M871	Bn-A01-p5994980	A01	5478000
M872	Bn-A01-p599910	A01	182678
M873	Bn-A01-p6007093	A01	5491025
M874	Bn-A01-p6035491	A01	5519429
M875	Bn-A01-p6038249	A01	5522200
M876	Bn-A01-p6040667	A01	5524564
M877	Bn-A01-p6044475	A01	5528375
M878	Bn-A01-p6093123	A01	5574156
M879	Bn-A01-p609857	A01	198822
M880	Bn-A01-p611977	A01	200893
M881	Bn-A01-p6158889	A01	5644856
M882	Bn-A01-p6168163	A01	5651413
M883	Bn-A01-p6180257	A01	5663657
M884	Bn-A01-p6182710	A01	5665964
M885	Bn-A01-p6188347	A01	5671593
M886	Bn-A01-p622550	A01	212754
M887	Bn-A01-p6232061	A01	5714482
M888	Bn-A01-p6270054	A01	5738635
M889	Bn-A01-p6272642	A01	5741224
M890	Bn-A01-p6274135	A01	5742717
M891	Bn-A01-p6275784	A01	5744366
M892	Bn-A01-p6333910	A01	5789920
M893	Bn-A01-p6390236	A01	5851108
M894	Bn-A01-p644410	A01	235192
M895	Bn-A01-p6479735	A01	5957083
M896	Bn-A01-p648196	A01	238963
M897	Bn-A01-p6482543	A01	5959061
M898	Bn-A01-p6507432	A01	5976736
M899	Bn-A01-p6512377	C06	6547683
M900	Bn-A01-p6530903	A01	5995366
M901	Bn-A01-p6546245	A01	6010206
M902	Bn-A01-p6547052	A01	6011013
M903	Bn-A01-p6560270	A01	6024571
M904	Bn-A01-p657852	A01	244322
M905	Bn-A01-p6625349	A01	6073160
M906	Bn-A01-p6628035	A01	6080336
M907	Bn-A01-p6643749	A01	6096242
M908	Bn-A01-p6687707	A01	6129231
M909	Bn-A01-p6687839	A01	6129363
M910	Bn-A01-p6708539	A01	6149644
M911	Bn-A01-p6713213	A01	6154320
M912	Bn-A01-p6714740	A01	6155847
M913	Bn-A01-p6747706	A01	6173561
M914	Bn-A01-p6773750	A01	6193165
M915	Bn-A01-p6773949	A01	6193364
M916	Bn-A01-p6774097	A01	6193511
M917	Bn-A01-p6774837	A01	6194300
M918	Bn-A01-p6776634	A01	6196048
M919	Bn-A01-p6825673	A01	6237991
M920	Bn-A01-p6838738	A01	6251013
M921	Bn-A01-p6841235	A01	6253425
M922	Bn-A01-p688355	A01	282228
M923	Bn-A01-p6898291	A01	6314129
M924	Bn-A01-p6920456	A01	6337872
M925	Bn-A01-p6958863	A01	6371822
M926	Bn-A01-p6959248	A01	6372257
M927	Bn-A01-p6965221	A01	6378181
M928	Bn-A01-p6968751	A01	6381711
M929	Bn-A01-p6969197	A01	6382157
M930	Bn-A01-p6969284	A01	6382244
M931	Bn-A01-p6969358	A01	6382318
M932	Bn-A01-p6972779	A01	6393067
M933	Bn-A01-p7068752	A01	6472468
M934	Bn-A01-p7069263	A01	6472969
M935	Bn-A01-p7086543	A01	6487162
M936	Bn-A01-p7087000	A01	6487619
M937	Bn-A01-p7205595	A01	6574483
M938	Bn-A01-p7369125	A01	6736240
M939	Bn-A01-p7372570	A01	6739746
M940	Bn-A01-p7373427	A01	6740601
M941	Bn-A01-p7374589	A01	6741747
M942	Bn-A01-p737560	A01	358468
M943	Bn-A01-p7383179	A01	6747608
M944	Bn-A01-p7385409	A01	6751739
M945	Bn-A01-p7385797	A01	6752143
M946	Bn-A01-p739098	A01	360008
M947	Bn-A01-p7405753	A01	6753657
M948	Bn-A01-p7405882	A01	6753836
M949	Bn-A01-p7406041	A01	6753945
M950	Bn-A01-p7430242	A01	6794634
M951	Bn-A01-p7430311	A01	6794703
M952	Bn-A01-p7452338	A01	6807539
M953	Bn-A01-p7455852	A01	6812918
M954	Bn-A01-p7487861	A01	6845492
M955	Bn-A01-p7512557	A01	6861651
M956	Bn-A01-p7530968	A01	6880062
M957	Bn-A01-p7551163	A01	6891789
M958	Bn-A01-p7554673	A01	6895227
M959	Bn-A01-p7557422	A01	6898043
M960	Bn-A01-p7558012	A01	6898631
M961	Bn-A01-p7558345	A01	6898964
M962	Bn-A01-p7560785	A01	6901133
M963	Bn-A01-p7574355	A01	6916644
M964	Bn-A01-p7619726	A08	9978124
M965	Bn-A01-p7648929	A08	9940730
M966	Bn-A01-p7656521	A08	9933019
M967	Bn-A01-p7667896	A01	6923086
M968	Bn-A01-p7699159	A01	6948371
M969	Bn-A01-p7702471	A01	6951719
M970	Bn-A01-p7714470	A01	6966540
M971	Bn-A01-p7721497	A01	6975452
M972	Bn-A01-p7768351	A01	7036995
M973	Bn-A01-p778048	A01	398419
M974	Bn-A01-p7889385	A01	7082077
M975	Bn-A01-p7942548	A01	7118271
M976	Bn-A01-p7961620	A01	7136643
M977	Bn-A01-p7973418	A01	7155781
M978	Bn-A01-p7974551	A01	7156914
M979	Bn-A01-p7982220	A01	7165840
M980	Bn-A01-p8014995	A01	7196146
M981	Bn-A01-p8017380	A01	7198525
M982	Bn-A01-p80385	A01	2449283
M983	Bn-A01-p8045760	A01	7221648
M984	Bn-A01-p8046142	A01	7222030
M985	Bn-A01-p8051804	A01	7231995
M986	Bn-A01-p8058255	A01	7238499
M987	Bn-A01-p8058475	A01	7238718
M988	Bn-A01-p8063652	A01	7242838
M989	Bn-A01-p8108178	A01	7283863
M990	Bn-A01-p8111196	A01	7286833
M991	Bn-A01-p8115849	A01	7288362
M992	Bn-A01-p8116314	A01	7288754
M993	Bn-A01-p8122779	A01	7295265
M994	Bn-A01-p8129876	A01	7303410
M995	Bn-A01-p820317	A01	449129
M996	Bn-A01-p8221245	A01	7386200
M997	Bn-A01-p8240363	A01	7397322
M998	Bn-A01-p8246641	A01	7420319
M999	Bn-A01-p8353426	A01	7470783
M1000	Bn-A01-p8378967	A01	7493349
M1001	Bn-A01-p8402568	A01	7516475
M1002	Bn-A01-p8404588	A01	7518486
M1003	Bn-A01-p8417520	A01	7530186
M1004	Bn-A01-p8418102	A01	7530768
M1005	Bn-A01-p8452366	A01	7614126
M1006	Bn-A01-p8452981	A01	7615693
M1007	Bn-A01-p849125	A01	478991
M1008	Bn-A01-p8501753	A01	7667287
M1009	Bn-A01-p8515129	A01	7689563
M1010	Bn-A01-p8543512	A01	7708346
M1011	Bn-A01-p866260	A01	497515
M1012	Bn-A01-p8675601	A01	7835169
M1013	Bn-A01-p8675930	A01	7835720
M1014	Bn-A01-p8676024	A01	7835814
M1015	Bn-A01-p8676144	A01	7835935
M1016	Bn-A01-p8681556	A01	7838027
M1017	Bn-A01-p8681757	A01	7838230
M1018	Bn-A01-p877322	A01	504546
M1019	Bn-A01-p887815	A01	513141
M1020	Bn-A01-p9075803	A09	2511824
M1021	Bn-A01-p9075931	A09	2511660
M1022	Bn-A01-p9080573	A09	2507154
M1023	Bn-A01-p912298	A01	530592
M1024	Bn-A01-p9129693	A09	2469613
M1025	Bn-A01-p9130391	A09	2468908
M1026	Bn-A01-p9145630	A09	2454826
M1027	Bn-A01-p9146490	A09	2453961
M1028	Bn-A01-p9149601	A09	2450831
M1029	Bn-A01-p9150695	A09	2449730
M1030	Bn-A01-p916774	A01	534099
M1031	Bn-A01-p9170858	A01	7849993
M1032	Bn-A01-p9203096	A01	7873510
M1033	Bn-A01-p9220977	A01	7888809
M1034	Bn-A01-p9223420	A01	7891359
M1035	Bn-A01-p9227229	A01	7895098
M1036	Bn-A01-p9254925	A01	7912026
M1037	Bn-A01-p9258144	A01	7921856
M1038	Bn-A01-p9259611	A01	7923304
M1039	Bn-A01-p9260073	A01	7923766
M1040	Bn-A01-p9264081	A01	7927613
M1041	Bn-A01-p9269627	A01	7944235
M1042	Bn-A01-p9325719	A01	7983028
M1043	Bn-A01-p9326695	A01	7983984
M1044	Bn-A01-p939202	A01	554994
M1045	Bn-A01-p9442471	A01	8092396
M1046	Bn-A01-p9443863	A01	8092583
M1047	Bn-A01-p9445754	A01	8094528
M1048	Bn-A01-p9519478	A01	8155867
M1049	Bn-A01-p9551341	A01	8186347
M1050	Bn-A01-p9565360	A01	8189148
M1051	Bn-A01-p9565804	A01	8189591
M1052	Bn-A01-p9568888	A01	8192676
M1053	Bn-A01-p9614730	A01	8227276
M1054	Bn-A01-p9621623	A01	8234343
M1055	Bn-A01-p968378	A01	586124
M1056	Bn-A01-p968465	A01	586161
M1057	Bn-A01-p9699152	A01	8316136
M1058	Bn-A01-p970103	A01	588063
M1059	Bn-A01-p9711809	A01	8334397
M1060	Bn-A01-p975213	C01	1084271
M1061	Bn-A01-p97663	A01	2467261
M1062	Bn-A01-p97751	A01	2467399
M1063	Bn-A01-p978860	A01	595540
M1064	Bn-A01-p9810552	A01	8432721
M1065	Bn-A01-p9922741	A01	8553420
M1066	Bn-A01-p994722	A01	611457
M1067	Bn-A02-p10020231	A02	6858766
M1068	Bn-A02-p10096185	A02	6922499
M1069	Bn-A02-p10111305	A02	6937452
M1070	Bn-A02-p10176579	A02	7019177
M1071	Bn-A02-p10176749	A02	7019373
M1072	Bn-A02-p10186594	A02	7033163
M1073	Bn-A02-p10218812	A02	7066991
M1074	Bn-A02-p1028349	A07	13660586
M1075	Bn-A02-p10323998	A02	7170925
M1076	Bn-A02-p10395108	A02	7266005
M1077	Bn-A02-p10396907	A02	7267789
M1078	Bn-A02-p10404084	A02	7273534
M1079	Bn-A02-p10477549	A02	7337507
M1080	Bn-A02-p10485644	A02	7344509
M1081	Bn-A02-p10493685	A02	7351405
M1082	Bn-A02-p10507801	A02	7365234
M1083	Bn-A02-p10507864	A02	7365296
M1084	Bn-A02-p10508075	A02	7365508
M1085	Bn-A02-p10510996	A02	7371528
M1086	Bn-A02-p10515029	A02	7376034
M1087	Bn-A02-p10524842	A02	7382073
M1088	Bn-A02-p10527075	A02	7384305
M1089	Bn-A02-p10528586	A02	7385820
M1090	Bn-A02-p10530978	A02	7389045
M1091	Bn-A02-p10533300	A02	7391367
M1092	Bn-A02-p10540052	A02	7396494
M1093	Bn-A02-p10540148	A02	7396589
M1094	Bn-A02-p10574526	A02	7443187
M1095	Bn-A02-p10587170	A02	7453081
M1096	Bn-A02-p10587232	A02	7453143
M1097	Bn-A02-p10614602	C02	13409403
M1098	Bn-A02-p10616871	A02	7481916
M1099	Bn-A02-p10621504	A02	7486382
M1100	Bn-A02-p10622338	A02	7487176
M1101	Bn-A02-p10623838	A02	7488726
M1102	Bn-A02-p10624373	A02	7489261
M1103	Bn-A02-p10625720	A02	7490607
M1104	Bn-A02-p10626782	A02	7491669
M1105	Bn-A02-p10629886	A02	7494728
M1106	Bn-A02-p10637202	A02	7505910
M1107	Bn-A02-p10638989	A02	7507698
M1108	Bn-A02-p10668400	A02	7539304
M1109	Bn-A02-p10690394	A02	7557463
M1110	Bn-A02-p10700544	A02	7568908
M1111	Bn-A02-p10719296	C02	13849227
M1112	Bn-A02-p10763116	A02	7592713
M1113	Bn-A02-p10781906	A02	7608916
M1114	Bn-A02-p10786230	A02	7613241
M1115	Bn-A02-p10787104	A02	7614115
M1116	Bn-A02-p10787380	A02	7614391
M1117	Bn-A02-p10796317	A02	7624163
M1118	Bn-A02-p10815211	A02	7641798
M1119	Bn-A02-p10815969	A02	7642557
M1120	Bn-A02-p10850012	A02	7665728
M1121	Bn-A02-p10857857	A02	7674566
M1122	Bn-A02-p10858522	A02	7675182
M1123	Bn-A02-p10861090	A02	7678208
M1124	Bn-A02-p10866642	A02	7696841
M1125	Bn-A02-p108936	A07	12743715
M1126	Bn-A02-p10895698	A02	7741147
M1127	Bn-A02-p11060975	A02	7821733
M1128	Bn-A02-p11070906	A02	7833295
M1129	Bn-A02-p11086855	A02	7845659
M1130	Bn-A02-p11096221	A02	7861565
M1131	Bn-A02-p11155686	A02	7929033
M1132	Bn-A02-p11156474	A02	7929821
M1133	Bn-A02-p11159353	A02	7932783
M1134	Bn-A02-p11160726	A02	7934141
M1135	Bn-A02-p11187572	A02	7978220
M1136	Bn-A02-p11200305	A02	7989942
M1137	Bn-A02-p11209194	A02	7998402
M1138	Bn-A02-p11248280	A02	8255336
M1139	Bn-A02-p11248642	A02	8255699
M1140	Bn-A02-p11248742	A02	8255798
M1141	Bn-A02-p11248828	A02	8255884
M1142	Bn-A02-p11259297	A02	8266353
M1143	Bn-A02-p11262178	A02	8269388
M1144	Bn-A02-p11284285	A02	8292887
M1145	Bn-A02-p11284503	A02	8293154
M1146	Bn-A02-p11291606	A02	8302443
M1147	Bn-A02-p11320789	A02	8327452
M1148	Bn-A02-p11328718	A02	8335183
M1149	Bn-A02-p11345557	A02	8004859
M1150	Bn-A02-p11355276	A02	8014334
M1151	Bn-A02-p11365167	A02	8024981
M1152	Bn-A02-p11439590	A02	8150371
M1153	Bn-A02-p11440895	A02	8151677
M1154	Bn-A02-p11441711	A02	8152495
M1155	Bn-A02-p11449348	A02	8161183
M1156	Bn-A02-p11449488	A02	8161322
M1157	Bn-A02-p11450032	A02	8161867
M1158	Bn-A02-p11450463	A02	8162298
M1159	Bn-A02-p11451035	A02	8162870
M1160	Bn-A02-p11451261	A02	8163096
M1161	Bn-A02-p11454010	A02	8166002
M1162	Bn-A02-p11454746	A02	8166743
M1163	Bn-A02-p11455068	A02	8167061
M1164	Bn-A02-p11455310	A02	8167302
M1165	Bn-A02-p11455369	A02	8167361
M1166	Bn-A02-p11455659	A02	8167651
M1167	Bn-A02-p11457727	A02	8169718
M1168	Bn-A02-p11463288	A02	8175279
M1169	Bn-A02-p11492320	A02	8209171
M1170	Bn-A02-p11513420	A02	8230630
M1171	Bn-A02-p11521800	A02	8236243
M1172	Bn-A02-p11646535	A02	8370335
M1173	Bn-A02-p11648522	A02	8372362
M1174	Bn-A02-p11682974	A02	8405495
M1175	Bn-A02-p11683024	A02	8405545
M1176	Bn-A02-p11683481	A02	8406002
M1177	Bn-A02-p11703005	A02	8418372
M1178	Bn-A02-p11737945	A02	8450512
M1179	Bn-A02-p11748602	A02	8459328
M1180	Bn-A02-p11765114	A02	8472496
M1181	Bn-A02-p11772983	A02	8480671
M1182	Bn-A02-p11789023	A02	8492823
M1183	Bn-A02-p11816790	A02	8522673
M1184	Bn-A02-p11817742	A02	8524523
M1185	Bn-A02-p11829280	A02	8536064
M1186	Bn-A02-p11849409	A02	8560451
M1187	Bn-A02-p11849571	A02	8560612
M1188	Bn-A02-p11863349	A02	8574521
M1189	Bn-A02-p11863681	A02	8574854
M1190	Bn-A02-p11896294	A02	8599202
M1191	Bn-A02-p11906704	A02	8616153
M1192	Bn-A02-p11937221	A02	8650072
M1193	Bn-A02-p11939715	A02	8652573
M1194	Bn-A02-p11939983	A02	8652840
M1195	Bn-A02-p11960741	A02	8674143
M1196	Bn-A02-p11998345	A02	8704975
M1197	Bn-A02-p11998540	A02	8705170
M1198	Bn-A02-p11998921	A02	8705551
M1199	Bn-A02-p12003125	A02	8709826
M1200	Bn-A02-p12028821	A02	8733655
M1201	Bn-A02-p12044265	A02	8771982
M1202	Bn-A02-p12061350	A02	8776717
M1203	Bn-A02-p12081581	A02	8800956
M1204	Bn-A02-p12107746	A02	8825512
M1205	Bn-A02-p12107868	A02	8825633
M1206	Bn-A02-p12164268	A02	8872497
M1207	Bn-A02-p12169696	A02	8878160
M1208	Bn-A02-p12169776	A02	8878342
M1209	Bn-A02-p12179107	A02	8887637
M1210	Bn-A02-p12179579	A02	8888429
M1211	Bn-A02-p12192921	A02	8898782
M1212	Bn-A02-p12219666	A02	8929349
M1213	Bn-A02-p12220436	A02	8930119
M1214	Bn-A02-p12269431	A02	8983910
M1215	Bn-A02-p12284671	A02	9000888
M1216	Bn-A02-p12292026	C02	17383261
M1217	Bn-A02-p12292768	A02	9008989
M1218	Bn-A02-p12293388	A02	9009609
M1219	Bn-A02-p12295281	A02	9011503
M1220	Bn-A02-p12295682	A02	9011902
M1221	Bn-A02-p12297473	A02	9013717
M1222	Bn-A02-p12314542	A02	9024744
M1223	Bn-A02-p12336037	A02	9050048
M1224	Bn-A02-p12363140	A02	9075881
M1225	Bn-A02-p12393535	A02	9107413
M1226	Bn-A02-p12393617	A02	9107500
M1227	Bn-A02-p12443767	A02	9154354
M1228	Bn-A02-p12508852	A02	9227326
M1229	Bn-A02-p12512160	A02	9230359
M1230	Bn-A02-p12512328	A02	9230527
M1231	Bn-A02-p12512533	A02	9230732
M1232	Bn-A02-p12514179	A02	9232377
M1233	Bn-A02-p12516859	A02	9237603
M1234	Bn-A02-p12524852	A02	9251385
M1235	Bn-A02-p12550795	A02	9277455
M1236	Bn-A02-p12552323	A02	9278984
M1237	Bn-A02-p12554865	A02	9281525
M1238	Bn-A02-p126006	A07	12758904
M1239	Bn-A02-p12608089	A02	9345489
M1240	Bn-A02-p12627047	A02	9396387
M1241	Bn-A02-p12628141	A02	9397369
M1242	Bn-A02-p12637974	A02	9405645
M1243	Bn-A02-p12642708	A02	9406510
M1244	Bn-A02-p12666196	A02	9429966
M1245	Bn-A02-p12680940	A02	9445873
M1246	Bn-A02-p12681201	A02	9446126
M1247	Bn-A02-p12848961	A02	9604348
M1248	Bn-A02-p12851818	A02	9607188
M1249	Bn-A02-p12971726	A02	9683712
M1250	Bn-A02-p12972954	A02	9684934
M1251	Bn-A02-p12996998	A02	9705856
M1252	Bn-A02-p12997693	A02	9707888
M1253	Bn-A02-p12999856	A02	9710637
M1254	Bn-A02-p13000494	A02	9711308
M1255	Bn-A02-p13123802	A02	9785309
M1256	Bn-A02-p13197154	A02	9885866
M1257	Bn-A02-p13212386	A02	9894439
M1258	Bn-A02-p13570742	A02	10245371
M1259	Bn-A02-p13593944	A02	10271051
M1260	Bn-A02-p13598238	A02	10275452
M1261	Bn-A02-p13751737	A02	10372416
M1262	Bn-A02-p13782884	A02	10402649
M1263	Bn-A02-p13798655	A02	10426596
M1264	Bn-A02-p13803383	A02	10431956
M1265	Bn-A02-p13803435	A02	10432008
M1266	Bn-A02-p13874627	A02	10522653
M1267	Bn-A02-p14040220	A02	10824617
M1268	Bn-A02-p14103759	A02	10892781
M1269	Bn-A02-p14127042	A02	10916063
M1270	Bn-A02-p14151274	A02	10941802
M1271	Bn-A02-p14215327	A02	10998918
M1272	Bn-A02-p14227678	A02	11013261
M1273	Bn-A02-p14293315	A02	10663869
M1274	Bn-A02-p14526876	A02	11236458
M1275	Bn-A02-p14526990	A02	11236365
M1276	Bn-A02-p14527781	A02	11235554
M1277	Bn-A02-p14540346	A02	11223537
M1278	Bn-A02-p14564880	A02	11201780
M1279	Bn-A02-p14576479	A02	11195764
M1280	Bn-A02-p14579685	A02	11191966
M1281	Bn-A02-p14605944	A02	11171746
M1282	Bn-A02-p14695760	A02	11056747
M1283	Bn-A02-p14781371	A02	11371513
M1284	Bn-A02-p14886507	A02	11496460
M1285	Bn-A02-p14898010	A02	11512568
M1286	Bn-A02-p14902806	A02	11517523
M1287	Bn-A02-p14925274	A02	11534789
M1288	Bn-A02-p14941595	A06	8583940
M1289	Bn-A02-p14944551	A02	11545305
M1290	Bn-A02-p14956864	A02	11567065
M1291	Bn-A02-p14992706	A02	11602324
M1292	Bn-A02-p14992781	A02	11602399
M1293	Bn-A02-p15184172	A02	11750711
M1294	Bn-A02-p15693192	A02	12089164
M1295	Bn-A02-p15756475	A02	12174324
M1296	Bn-A02-p15884717	A02	12262240
M1297	Bn-A02-p15912199	A02	12286200
M1298	Bn-A02-p159653	A07	12779822
M1299	Bn-A02-p16311535	A02	12542915
M1300	Bn-A02-p16520874	A02	12741048
M1301	Bn-A02-p16521871	A02	12742045
M1302	Bn-A02-p16528486	A02	12748661
M1303	Bn-A02-p16571709	A02	12788306
M1304	Bn-A02-p16572757	A02	12789322
M1305	Bn-A02-p16666866	A02	13863707
M1306	Bn-A02-p17381818	A02	14550606
M1307	Bn-A02-p179557	A07	12802939
M1308	Bn-A02-p18101171	A02	17261239
M1309	Bn-A02-p182447	A07	12805833
M1310	Bn-A02-p185917	A07	12808960
M1311	Bn-A02-p187256	A07	12811968
M1312	Bn-A02-p188268	A07	12812977
M1313	Bn-A02-p188454	A07	12813163
M1314	Bn-A02-p18949958	A02	17954962
M1315	Bn-A02-p18966918	A02	17971039
M1316	Bn-A02-p18974322	A02	17985161
M1317	Bn-A02-p18985754	A02	17990431
M1318	Bn-A02-p18994472	A02	17997855
M1319	Bn-A02-p19049506	A02	18088762
M1320	Bn-A02-p19170689	A02	18208657
M1321	Bn-A02-p19174964	A02	18212939
M1322	Bn-A02-p19201685	A02	18243834
M1323	Bn-A02-p19212766	A02	18255015
M1324	Bn-A02-p19244695	A02	18286434
M1325	Bn-A02-p19260818	A02	18304225
M1326	Bn-A02-p19343485	A02	18320838
M1327	Bn-A02-p19348348	A02	18325486
M1328	Bn-A02-p19373757	A02	18335521
M1329	Bn-A02-p19373825	A02	18335589
M1330	Bn-A02-p19375860	A02	18337625
M1331	Bn-A02-p19385896	A02	18338755
M1332	Bn-A02-p19385986	A02	18338845
M1333	Bn-A02-p19395795	A02	18348726
M1334	Bn-A02-p19401844	A02	18354777
M1335	Bn-A02-p19410459	A02	18365364
M1336	Bn-A02-p19451380	A02	18409586
M1337	Bn-A02-p19549587	A02	18660663
M1338	Bn-A02-p19566951	A02	18669694
M1339	Bn-A02-p19573867	A02	18678436
M1340	Bn-A02-p19587474	A02	18698241
M1341	Bn-A02-p19587812	A02	18698579
M1342	Bn-A02-p19602796	A02	18714563
M1343	Bn-A02-p19662482	A02	18769192
M1344	Bn-A02-p19674831	A02	18784335
M1345	Bn-A02-p19682273	A02	18791801
M1346	Bn-A02-p19682984	A02	18792513
M1347	Bn-A02-p19683093	A02	18792622
M1348	Bn-A02-p19704677	A02	18834371
M1349	Bn-A02-p19872956	A02	20278676
M1350	Bn-A02-p19874478	A02	20277520
M1351	Bn-A02-p19889192	A02	20262201
M1352	Bn-A02-p19892433	A02	20258614
M1353	Bn-A02-p19892632	A02	20258415
M1354	Bn-A02-p19892839	A02	20258240
M1355	Bn-A02-p19927952	A02	20223344
M1356	Bn-A02-p202819	A07	12825285
M1357	Bn-A02-p20371730	A02	19635243
M1358	Bn-A02-p20398	A07	12600416
M1359	Bn-A02-p20461477	A02	19549521
M1360	Bn-A02-p20462487	A02	19548528
M1361	Bn-A02-p20634433	A02	19375193
M1362	Bn-A02-p20678898	A02	19312319
M1363	Bn-A02-p20700463	A02	19294030
M1364	Bn-A02-p20718571	A02	19272046
M1365	Bn-A02-p20718651	A02	19272016
M1366	Bn-A02-p20746287	A02	19248387
M1367	Bn-A02-p20762322	A02	19237258
M1368	Bn-A02-p20845905	A02	19157533
M1369	Bn-A02-p20882001	A02	19117118
M1370	Bn-A02-p20882153	A02	19116966
M1371	Bn-A02-p21032956	A02	18936128
M1372	Bn-A02-p21211198	A02	19827227
M1373	Bn-A02-p21378450	A02	21741966
M1374	Bn-A02-p21468	A07	12599345
M1375	Bn-A02-p21563911	A02	21544875
M1376	Bn-A02-p21930156	A02	21226295
M1377	Bn-A02-p22332961	A02	20818388
M1378	Bn-A02-p22357265	C02	39389510
M1379	Bn-A02-p22365337	A02	20793044
M1380	Bn-A02-p22371956	A02	20787694
M1381	Bn-A02-p22375400	A02	20784392
M1382	Bn-A02-p22375887	A02	20783878
M1383	Bn-A02-p22383771	A02	20778241
M1384	Bn-A02-p22394284	A02	20767214
M1385	Bn-A02-p22395060	A02	20766438
M1386	Bn-A02-p22409779	A02	20756473
M1387	Bn-A02-p22429308	A02	20741353
M1388	Bn-A02-p22429563	A02	20741098
M1389	Bn-A02-p22429871	A02	20740796
M1390	Bn-A02-p22433753	A02	20736879
M1391	Bn-A02-p22741797	A02	20575858
M1392	Bn-A02-p22787085	A02	20538432
M1393	Bn-A02-p22811512	A02	20519621
M1394	Bn-A02-p22843446	A02	20489037
M1395	Bn-A02-p22847040	A02	20486025
M1396	Bn-A02-p22872607	A02	20460571
M1397	Bn-A02-p22875408	A02	20457747
M1398	Bn-A02-p22899292	A02	20435480
M1399	Bn-A02-p22899854	A02	20434932
M1400	Bn-A02-p22906452	A02	20428320
M1401	Bn-A02-p22906797	A02	20427976
M1402	Bn-A02-p23095572	A05	21629396
M1403	Bn-A02-p23099281	A05	21621821
M1404	Bn-A02-p23101889	A05	21619331
M1405	Bn-A02-p23135500	A05	21586580
M1406	Bn-A02-p23161914	A05	21559390
M1407	Bn-A02-p23163100	A05	21557302
M1408	Bn-A02-p23168213	A05	21552613
M1409	Bn-A02-p23237139	A05	21483053
M1410	Bn-A02-p23251431	A05	21465193
M1411	Bn-A02-p23295254	A05	21434153
M1412	Bn-A02-p23297690	A05	21431716
M1413	Bn-A02-p23309610	A05	21418682
M1414	Bn-A02-p23668607	A02	21869211
M1415	Bn-A02-p23700858	A02	21892563
M1416	Bn-A02-p23708117	A02	21917440
M1417	Bn-A02-p23708299	A02	21917622
M1418	Bn-A02-p23708516	A02	21917839
M1419	Bn-A02-p23708678	A02	21918001
M1420	Bn-A02-p23730904	A02	21933101
M1421	Bn-A02-p23792703	A02	22019005
M1422	Bn-A02-p23819797	A02	22047890
M1423	Bn-A02-p23824343	A02	22051853
M1424	Bn-A02-p23826324	A02	22053834
M1425	Bn-A02-p23831173	A02	22058109
M1426	Bn-A02-p23835683	A02	22068080
M1427	Bn-A02-p23836232	A02	22068630
M1428	Bn-A02-p23856500	A02	22090286
M1429	Bn-A02-p23857384	A02	22091170
M1430	Bn-A02-p23897014	A02	22129177
M1431	Bn-A02-p24178094	A02	22406630
M1432	Bn-A02-p24317870	A02	22436977
M1433	Bn-A02-p24366221	A02	22490280
M1434	Bn-A02-p24399308	A02	22525673
M1435	Bn-A02-p24402133	A02	22528398
M1436	Bn-A02-p24415454	A02	22534260
M1437	Bn-A02-p24438115	A02	22556597
M1438	Bn-A02-p24449690	A02	22569685
M1439	Bn-A02-p24505252	A02	22627528
M1440	Bn-A02-p24508488	A02	22630376
M1441	Bn-A02-p24532892	A02	22663376
M1442	Bn-A02-p24543172	A02	22671040
M1443	Bn-A02-p24552203	A02	22692081
M1444	Bn-A02-p24552476	A02	22692355
M1445	Bn-A02-p24552542	A02	22692421
M1446	Bn-A02-p24552639	A02	22692517
M1447	Bn-A02-p24552840	A02	22692719
M1448	Bn-A02-p24552843	A02	22692722
M1449	Bn-A02-p24559792	A02	22699841
M1450	Bn-A02-p24575998	A02	22711756
M1451	Bn-A02-p24577932	A02	22713691
M1452	Bn-A02-p24675182	A02	22769251
M1453	Bn-A02-p24687309	A02	22781275
M1454	Bn-A02-p24718110	A02	22809620
M1455	Bn-A02-p24722684	A02	22810424
M1456	Bn-A02-p24809526	A02	22898350
M1457	Bn-A02-p24810609	A02	22899433
M1458	Bn-A02-p24844291	A02	22934863
M1459	Bn-A02-p24909771	A02	23001197
M1460	Bn-A02-p24911505	A02	23002931
M1461	Bn-A02-p24912792	A02	23004218
M1462	Bn-A02-p24971607	A02	23067297
M1463	Bn-A02-p25079431	C02	43890216
M1464	Bn-A02-p25100451	A02	23175159
M1465	Bn-A02-p25109769	A02	23183973
M1466	Bn-A02-p251558	A07	12862379
M1467	Bn-A02-p25180996	A02	23261399
M1468	Bn-A02-p25190854	A02	23272891
M1469	Bn-A02-p25201372	A02	23281113
M1470	Bn-A02-p25218817	A02	23306895
M1471	Bn-A02-p25334266	A02	23411915
M1472	Bn-A02-p25334271	A02	23411970
M1473	Bn-A02-p25463582	A02	23491942
M1474	Bn-A02-p25465508	A02	23493852
M1475	Bn-A02-p25465589	A02	23493884
M1476	Bn-A02-p25477417	A02	23505764
M1477	Bn-A02-p25479893	A02	23508240
M1478	Bn-A02-p25485627	C02	44382175
M1479	Bn-A02-p25554878	A02	23576368
M1480	Bn-A02-p25644999	C02	44541132
M1481	Bn-A02-p26345558	A02	24065063
M1482	Bn-A02-p26373377	A02	24089095
M1483	Bn-A02-p26398002	A02	24112931
M1484	Bn-A02-p26421790	A02	24150768
M1485	Bn-A02-p26539305	A02	24229018
M1486	Bn-A02-p26547428	A02	24237428
M1487	Bn-A02-p26564337	A02	24255389
M1488	Bn-A02-p26620662	A05	22112152
M1489	Bn-A02-p26621160	A05	22112360
M1490	Bn-A02-p26625153	A05	22118238
M1491	Bn-A02-p26640222	A05	22133248
M1492	Bn-A02-p26641996	A05	22135016
M1493	Bn-A02-p26645956	A05	22138887
M1494	Bn-A02-p26651278	A05	22144090
M1495	Bn-A02-p26656067	A05	22148785
M1496	Bn-A02-p26656981	A05	22149700
M1497	Bn-A02-p26665282	A05	22158011
M1498	Bn-A02-p26669888	A05	22168650
M1499	Bn-A02-p26686239	A05	22275438
M1500	Bn-A02-p26816506	A05	22420679
M1501	Bn-A02-p26832454	A05	22405036
M1502	Bn-A02-p26853555	A05	22383270
M1503	Bn-A02-p26854880	A05	22381945
M1504	Bn-A02-p26854933	A05	22381892
M1505	Bn-A02-p26982864	A02	24298178
M1506	Bn-A02-p27024443	A02	24332799
M1507	Bn-A02-p27035425	A02	24342938
M1508	Bn-A02-p27052532	A02	24374383
M1509	Bn-A02-p27055844	A02	24377661
M1510	Bn-A02-p27109424	A02	24434137
M1511	Bn-A02-p27109713	A02	24434420
M1512	Bn-A02-p27109858	A02	24434564
M1513	Bn-A02-p27110006	A02	24434713
M1514	Bn-A02-p27110104	A02	24434810
M1515	Bn-A02-p27111886	A02	24435192
M1516	Bn-A02-p27111963	A02	24435269
M1517	Bn-A02-p27121126	A02	24443865
M1518	Bn-A02-p27122935	A02	24446240
M1519	Bn-A02-p27124090	A02	24447383
M1520	Bn-A02-p27125319	A02	24448470
M1521	Bn-A02-p27149778	A02	24468463
M1522	Bn-A02-p27158781	A02	24475150
M1523	Bn-A02-p27179350	A02	24495095
M1524	Bn-A02-p27180049	A02	24495808
M1525	Bn-A02-p27203061	A02	24526396
M1526	Bn-A02-p27220702	A02	24545938
M1527	Bn-A02-p27226579	A02	24551863
M1528	Bn-A02-p27245861	A02	24567493
M1529	Bn-A02-p27288044	A02	24605433
M1530	Bn-A02-p27288121	A02	24605510
M1531	Bn-A02-p27304105	A02	24611363
M1532	Bn-A02-p27749719	A02	24728763
M1533	Bn-A02-p27781100	A02	24735083
M1534	Bn-A02-p27786739	A02	24744845
M1535	Bn-A02-p27792444	A02	24751608
M1536	Bn-A02-p27799727	A02	24756588
M1537	Bn-A02-p27833071	A02	24782585
M1538	Bn-A02-p27834072	A02	24783589
M1539	Bn-A02-p27845279	A02	24791487
M1540	Bn-A02-p284968	A07	12910550
M1541	Bn-A02-p302582	A07	12928254
M1542	Bn-A02-p3138043	C02	2335263
M1543	Bn-A02-p3145923	A02	629855
M1544	Bn-A02-p3167622	A02	651221
M1545	Bn-A02-p319267	A07	12954845
M1546	Bn-A02-p3306076	A02	796078
M1547	Bn-A02-p3352863	A02	843196
M1548	Bn-A02-p3539297	A02	974315
M1549	Bn-A02-p3539377	A02	974395
M1550	Bn-A02-p3542024	A02	977031
M1551	Bn-A02-p4220181	A02	1597354
M1552	Bn-A02-p4345098	A02	1722449
M1553	Bn-A02-p4352396	A02	1729368
M1554	Bn-A02-p463348	A07	13089257
M1555	Bn-A02-p500418	A07	13125469
M1556	Bn-A02-p518958	A07	13147010
M1557	Bn-A02-p5326222	A02	2446575
M1558	Bn-A02-p545783	A07	13168351
M1559	Bn-A02-p548469	A07	13170996
M1560	Bn-A02-p5501733	A02	2621498
M1561	Bn-A02-p5507193	A02	2627082
M1562	Bn-A02-p5507530	A02	2627419
M1563	Bn-A02-p551481	A07	13173722
M1564	Bn-A02-p5519388	A02	2645186
M1565	Bn-A02-p5519417	A02	2645215
M1566	Bn-A02-p5541204	A02	2662342
M1567	Bn-A02-p5551332	A02	2670492
M1568	Bn-A02-p5553077	A02	2672238
M1569	Bn-A02-p5570144	A02	2688490
M1570	Bn-A02-p5571981	A02	2690318
M1571	Bn-A02-p5574727	A02	2693065
M1572	Bn-A02-p5582861	A02	2712564
M1573	Bn-A02-p5592678	A02	2720503
M1574	Bn-A02-p561309	A07	13183710
M1575	Bn-A02-p5625172	A02	2764941
M1576	Bn-A02-p562671	A07	13184981
M1577	Bn-A02-p5628094	A02	2767863
M1578	Bn-A02-p5651799	A02	2791604
M1579	Bn-A02-p5660188	A02	2800053
M1580	Bn-A02-p5664842	A02	2804706
M1581	Bn-A02-p5694092	A02	2831589
M1582	Bn-A02-p5765840	A02	2912270
M1583	Bn-A02-p5799113	A02	2969754
M1584	Bn-A02-p5802612	A02	2974268
M1585	Bn-A02-p5803164	A02	2974820
M1586	Bn-A02-p584200	A07	13214097
M1587	Bn-A02-p5859447	A02	3030428
M1588	Bn-A02-p588093	A07	13217992
M1589	Bn-A02-p5907701	A02	3096805
M1590	Bn-A02-p5923878	A02	3111542
M1591	Bn-A02-p5925766	A02	3113376
M1592	Bn-A02-p5933593	A02	3129323
M1593	Bn-A02-p594109	A07	13226074
M1594	Bn-A02-p6084757	A02	3274541
M1595	Bn-A02-p6147730	A02	3316152
M1596	Bn-A02-p6147823	A02	3316245
M1597	Bn-A02-p6156818	A02	3319863
M1598	Bn-A02-p616247	A07	13238631
M1599	Bn-A02-p6166043	A02	3330200
M1600	Bn-A02-p6182038	A02	3349271
M1601	Bn-A02-p6182486	A02	3353851
M1602	Bn-A02-p6202881	A02	3373199
M1603	Bn-A02-p6203059	A02	3373377
M1604	Bn-A02-p6206533	A02	3376403
M1605	Bn-A02-p6206785	A02	3376657
M1606	Bn-A02-p6237474	A02	3407873
M1607	Bn-A02-p6244013	A02	3419543
M1608	Bn-A02-p6256499	A02	3431649
M1609	Bn-A02-p6265274	A02	3438539
M1610	Bn-A02-p6267188	A02	3440482
M1611	Bn-A02-p6267300	A02	3440595
M1612	Bn-A02-p6274305	A02	3447555
M1613	Bn-A02-p6277812	A02	3451110
M1614	Bn-A02-p6280517	A02	3453816
M1615	Bn-A02-p631297	A07	13251973
M1616	Bn-A02-p6315978	A02	3484553
M1617	Bn-A02-p6384663	A02	3572689
M1618	Bn-A02-p6391751	A02	3579818
M1619	Bn-A02-p6392450	A02	3580505
M1620	Bn-A02-p647024	A07	13271217
M1621	Bn-A02-p6473898	A02	3687860
M1622	Bn-A02-p6474102	A02	3688063
M1623	Bn-A02-p647706	A07	13271952
M1624	Bn-A02-p6478309	A02	3692133
M1625	Bn-A02-p6523609	A02	3735797
M1626	Bn-A02-p6564856	A02	3784961
M1627	Bn-A02-p6564861	A02	3784961
M1628	Bn-A02-p6570881	A02	3792401
M1629	Bn-A02-p6578877	A02	3800356
M1630	Bn-A02-p6587201	C02	6442879
M1631	Bn-A02-p676719	A07	13296600
M1632	Bn-A02-p6839427	A02	3881378
M1633	Bn-A02-p6843407	A02	3885361
M1634	Bn-A02-p6844873	A02	3886827
M1635	Bn-A02-p6844903	A02	3886857
M1636	Bn-A02-p6845122	A02	3887076
M1637	Bn-A02-p6845958	A02	3887912
M1638	Bn-A02-p6868939	A02	3910049
M1639	Bn-A02-p7012860	A02	4047980
M1640	Bn-A02-p7056194	A02	4094996
M1641	Bn-A02-p7104549	A02	4149399
M1642	Bn-A02-p7245763	A02	4297504
M1643	Bn-A02-p725112	A07	13354994
M1644	Bn-A02-p7260946	A02	4316761
M1645	Bn-A02-p7278330	A02	4328668
M1646	Bn-A02-p7282115	A02	4331319
M1647	Bn-A02-p7396082	A02	4418694
M1648	Bn-A02-p7439205	A02	4460529
M1649	Bn-A02-p7520783	A02	4541027
M1650	Bn-A02-p7575736	A02	4597430
M1651	Bn-A02-p7589454	A02	4611025
M1652	Bn-A02-p759031	A07	13387826
M1653	Bn-A02-p761524	A07	13390323
M1654	Bn-A02-p7675384	A02	4692035
M1655	Bn-A02-p771951	A07	13400889
M1656	Bn-A02-p7784914	A02	4806924
M1657	Bn-A02-p7788840	A02	4810852
M1658	Bn-A02-p7804291	A02	4827435
M1659	Bn-A02-p785930	A07	13409760
M1660	Bn-A02-p7878229	A02	4863767
M1661	Bn-A02-p7882027	A02	4867614
M1662	Bn-A02-p7885731	A02	4871534
M1663	Bn-A02-p7892272	A02	4878507
M1664	Bn-A02-p7892561	A02	4878790
M1665	Bn-A02-p7893025	A02	4879256
M1666	Bn-A02-p7893461	A02	4879695
M1667	Bn-A02-p7893901	A02	4880134
M1668	Bn-A02-p7894216	A02	4880447
M1669	Bn-A02-p7894339	A02	4880577
M1670	Bn-A02-p7926823	A02	4907941
M1671	Bn-A02-p7947982	A02	4929239
M1672	Bn-A02-p7952281	A02	4933539
M1673	Bn-A02-p7975165	A02	4957080
M1674	Bn-A02-p7976278	A02	4958144
M1675	Bn-A02-p799930	A07	13428544
M1676	Bn-A02-p8024157	A02	5008643
M1677	Bn-A02-p806949	A07	13435453
M1678	Bn-A02-p808711	A07	13437224
M1679	Bn-A02-p809627	A07	13439820
M1680	Bn-A02-p8140997	A02	5131910
M1681	Bn-A02-p8141909	A02	5132822
M1682	Bn-A02-p8145676	A02	5136801
M1683	Bn-A02-p8169424	A02	5160108
M1684	Bn-A02-p8191099	A02	5180519
M1685	Bn-A02-p8234333	A02	5214368
M1686	Bn-A02-p8234485	A02	5214520
M1687	Bn-A02-p8234978	A02	5215015
M1688	Bn-A02-p8235110	A02	5215198
M1689	Bn-A02-p823586	A07	13457394
M1690	Bn-A02-p8243789	A02	5223206
M1691	Bn-A02-p8250856	A02	5232731
M1692	Bn-A02-p8273655	A02	5245578
M1693	Bn-A02-p8285151	A02	5257854
M1694	Bn-A02-p8294934	A02	5263594
M1695	Bn-A02-p8297807	A02	5267724
M1696	Bn-A02-p8323616	A02	5287813
M1697	Bn-A02-p8324359	A02	5288529
M1698	Bn-A02-p8335312	A02	5300201
M1699	Bn-A02-p8336294	A02	5301183
M1700	Bn-A02-p8338189	A02	5303088
M1701	Bn-A02-p8391383	A02	5341710
M1702	Bn-A02-p8391574	A02	5341900
M1703	Bn-A02-p8412911	A02	5364633
M1704	Bn-A02-p8440451	A02	5381248
M1705	Bn-A02-p8443355	A02	5384170
M1706	Bn-A02-p8453414	A02	5393916
M1707	Bn-A02-p8466214	A02	5401229
M1708	Bn-A02-p8472166	A02	5407656
M1709	Bn-A02-p8473119	A02	5408612
M1710	Bn-A02-p847638	A07	13478768
M1711	Bn-A02-p8481759	A02	5418060
M1712	Bn-A02-p848731	A07	13479842
M1713	Bn-A02-p8530142	A02	5498037
M1714	Bn-A02-p8532901	A02	5501091
M1715	Bn-A02-p8538437	A02	5506754
M1716	Bn-A02-p8549373	A02	5516590
M1717	Bn-A02-p8549867	A02	5517109
M1718	Bn-A02-p8560119	A02	5532985
M1719	Bn-A02-p8561027	A02	5532079
M1720	Bn-A02-p8570729	A02	5535077
M1721	Bn-A02-p8571485	A02	5535891
M1722	Bn-A02-p8571577	A02	5537314
M1723	Bn-A02-p8575325	A02	5541098
M1724	Bn-A02-p8625851	A02	5575897
M1725	Bn-A02-p8633119	A02	5583196
M1726	Bn-A02-p8634642	A02	5584729
M1727	Bn-A02-p8637915	A02	5587554
M1728	Bn-A02-p8660632	A02	5622288
M1729	Bn-A02-p8678600	A02	5644315
M1730	Bn-A02-p8682290	A02	5648007
M1731	Bn-A02-p8702373	A02	5669525
M1732	Bn-A02-p870494	A07	15792358
M1733	Bn-A02-p8724443	A02	5690256
M1734	Bn-A02-p8726802	A02	5694684
M1735	Bn-A02-p8732961	A02	5700431
M1736	Bn-A02-p873656	A07	13504874
M1737	Bn-A02-p873770	A07	13504988
M1738	Bn-A02-p8747010	A02	5715008
M1739	Bn-A02-p8767145	A02	5739739
M1740	Bn-A02-p8777846	A02	5746571
M1741	Bn-A02-p8802671	A02	5773559
M1742	Bn-A02-p8833760	A02	5787579
M1743	Bn-A02-p8834915	A02	5788735
M1744	Bn-A02-p8836098	A02	5789918
M1745	Bn-A02-p8865764	A02	5830093
M1746	Bn-A02-p8867507	A02	5831899
M1747	Bn-A02-p8867662	A02	5832054
M1748	Bn-A02-p8873630	A02	5836049
M1749	Bn-A02-p8873864	A02	5836308
M1750	Bn-A02-p8873993	A02	5836438
M1751	Bn-A02-p8874016	A02	5836461
M1752	Bn-A02-p8874086	A02	5836531
M1753	Bn-A02-p8874299	A02	5836756
M1754	Bn-A02-p8874380	A02	5836843
M1755	Bn-A02-p8877059	A02	5839306
M1756	Bn-A02-p8877587	A02	5839795
M1757	Bn-A02-p8877788	A02	5839997
M1758	Bn-A02-p8880230	A02	5842446
M1759	Bn-A02-p8880464	A02	5842680
M1760	Bn-A02-p8881070	A02	5843295
M1761	Bn-A02-p8881251	A02	5843473
M1762	Bn-A02-p8883792	A02	5844467
M1763	Bn-A02-p8885209	A02	5845893
M1764	Bn-A02-p8885908	A02	5846590
M1765	Bn-A02-p8886238	A02	5846921
M1766	Bn-A02-p8891703	A02	5848214
M1767	Bn-A02-p8895388	A02	5850987
M1768	Bn-A02-p8899305	A02	5855243
M1769	Bn-A02-p8912747	A02	5869205
M1770	Bn-A02-p8915005	A02	5871468
M1771	Bn-A02-p892640	A07	13519937
M1772	Bn-A02-p9064726	A02	5883428
M1773	Bn-A02-p9071076	A02	5888804
M1774	Bn-A02-p9080423	A02	5896846
M1775	Bn-A02-p9135710	A02	5933199
M1776	Bn-A02-p9148801	A02	5946060
M1777	Bn-A02-p918384	A07	13543770
M1778	Bn-A02-p9187768	A02	5993442
M1779	Bn-A02-p9223722	A02	6027264
M1780	Bn-A02-p9224016	A02	6027557
M1781	Bn-A02-p9229113	A02	6032646
M1782	Bn-A02-p9231115	A02	6034699
M1783	Bn-A02-p9239879	A02	6043246
M1784	Bn-A02-p9242308	A02	6045674
M1785	Bn-A02-p9246552	A02	6049923
M1786	Bn-A02-p925207	A07	13548749
M1787	Bn-A02-p9255686	A02	6055601
M1788	Bn-A02-p9259325	A02	6059199
M1789	Bn-A02-p9265512	A02	6067952
M1790	Bn-A02-p9339514	A02	6144966
M1791	Bn-A02-p9340002	A02	6145405
M1792	Bn-A02-p9361967	A02	6183124
M1793	Bn-A02-p9371363	A02	6192451
M1794	Bn-A02-p9371633	A02	6192723
M1795	Bn-A02-p9371841	A02	6192931
M1796	Bn-A02-p9408651	A02	6227043
M1797	Bn-A02-p9409799	A02	6228242
M1798	Bn-A02-p9416095	A02	6233394
M1799	Bn-A02-p9420837	A02	6240350
M1800	Bn-A02-p9425125	A02	6249306
M1801	Bn-A02-p9465668	A02	6272846
M1802	Bn-A02-p9480465	A02	6286898
M1803	Bn-A02-p9513250	A02	6327657
M1804	Bn-A02-p9558338	A02	6363667
M1805	Bn-A02-p9559304	A02	6364640
M1806	Bn-A02-p9560736	A02	6367437
M1807	Bn-A02-p9608319	A02	6411902
M1808	Bn-A02-p9610453	A02	6418418
M1809	Bn-A02-p9622161	A02	6432120
M1810	Bn-A02-p9625502	A02	6435512
M1811	Bn-A02-p9635795	A02	6445341
M1812	Bn-A02-p9635953	A02	6445498
M1813	Bn-A02-p9703128	A02	6506864
M1814	Bn-A02-p9707309	A02	6512110
M1815	Bn-A02-p978741	A07	13611860
M1816	Bn-A02-p980390	A07	13614884
M1817	Bn-A02-p9829719	A02	6702011
M1818	Bn-A02-p985366	A07	13619867
M1819	Bn-A02-p9885351	A02	6730348
M1820	Bn-A02-p9891733	A02	6736723
M1821	Bn-A02-p9959992	A02	6808608
M1822	Bn-A02-p99883	A07	12732645
M1823	Bn-A02-p9996703	A02	6842529
M1824	Bn-A03-p10010569	A03	9204998
M1825	Bn-A03-p10011955	A03	9206397
M1826	Bn-A03-p10023639	A03	9214456
M1827	Bn-A03-p10047998	A03	9237407
M1828	Bn-A03-p1008445	A03	845124
M1829	Bn-A03-p10084501	A03	9282217
M1830	Bn-A03-p10086496	A03	9284212
M1831	Bn-A03-p10092885	A03	9290597
M1832	Bn-A03-p10110586	A03	9309350
M1833	Bn-A03-p10117543	A03	9317606
M1834	Bn-A03-p10285809	A03	9459111
M1835	Bn-A03-p10293071	A03	9464850
M1836	Bn-A03-p10313368	A03	9485354
M1837	Bn-A03-p10393461	A03	9578174
M1838	Bn-A03-p10414176	A03	9598484
M1839	Bn-A03-p10448318	A03	9632422
M1840	Bn-A03-p10449972	A03	9634026
M1841	Bn-A03-p10458923	A03	9642962
M1842	Bn-A03-p10466633	A03	9639983
M1843	Bn-A03-p1046864	A03	879277
M1844	Bn-A03-p10482765	A03	9654114
M1845	Bn-A03-p10487754	A03	9658727
M1846	Bn-A03-p1050437	A03	882828
M1847	Bn-A03-p1050893	A03	883286
M1848	Bn-A03-p10517056	A03	9693451
M1849	Bn-A03-p10565738	A03	9746276
M1850	Bn-A03-p10566503	A03	9747036
M1851	Bn-A03-p10617866	A03	9772658
M1852	Bn-A03-p10640254	A03	9793874
M1853	Bn-A03-p10640643	A03	9794240
M1854	Bn-A03-p10641836	A03	9795429
M1855	Bn-A03-p10651420	A03	9808008
M1856	Bn-A03-p1067313	A02	21524211
M1857	Bn-A03-p10680539	A03	9833573
M1858	Bn-A03-p10682159	A03	9835193
M1859	Bn-A03-p10692514	A03	9850617
M1860	Bn-A03-p10714724	A03	9868270
M1861	Bn-A03-p10732934	A03	9891803
M1862	Bn-A03-p10757525	A03	9918346
M1863	Bn-A03-p10758970	A03	9919789
M1864	Bn-A03-p10773321	A03	9945815
M1865	Bn-A03-p10773339	A03	9945833
M1866	Bn-A03-p10794985	A03	9965011
M1867	Bn-A03-p10797405	A03	9967476
M1868	Bn-A03-p10814591	A03	9985144
M1869	Bn-A03-p10819432	A03	9989989
M1870	Bn-A03-p10833240	A03	10002812
M1871	Bn-A03-p10959387	A03	10075387
M1872	Bn-A03-p10959439	A03	10075439
M1873	Bn-A03-p10964511	A03	10078954
M1874	Bn-A03-p10969109	A03	10083596
M1875	Bn-A03-p11051970	A03	10170381
M1876	Bn-A03-p11053857	A03	10172281
M1877	Bn-A03-p11086751	A03	10203616
M1878	Bn-A03-p11087692	A03	10204558
M1879	Bn-A03-p11133743	A03	10238111
M1880	Bn-A03-p11143696	A03	10248104
M1881	Bn-A03-p11156293	A03	10261428
M1882	Bn-A03-p11171067	A03	10269510
M1883	Bn-A03-p11217606	A03	10339935
M1884	Bn-A03-p11227755	A03	10352316
M1885	Bn-A03-p11232586	A03	10358437
M1886	Bn-A03-p11247615	A03	10372840
M1887	Bn-A03-p11256138	A03	10381372
M1888	Bn-A03-p11256392	A03	10381626
M1889	Bn-A03-p11256664	A03	10381903
M1890	Bn-A03-p11257708	A03	10382967
M1891	Bn-A03-p11319722	A03	10434294
M1892	Bn-A03-p11319901	A03	10434473
M1893	Bn-A03-p11325897	A03	10441124
M1894	Bn-A03-p11345845	A03	10458203
M1895	Bn-A03-p11356180	A03	10465750
M1896	Bn-A03-p11364656	A03	10475039
M1897	Bn-A03-p11381125	A03	10496225
M1898	Bn-A03-p11391930	A03	10509899
M1899	Bn-A03-p11392385	A03	10510404
M1900	Bn-A03-p11399915	A03	10522683
M1901	Bn-A03-p11421511	A03	10543690
M1902	Bn-A03-p11456115	A03	10586577
M1903	Bn-A03-p11517597	A03	10650375
M1904	Bn-A03-p11519012	A03	10651781
M1905	Bn-A03-p11519264	A03	10652032
M1906	Bn-A03-p11546520	A03	10672208
M1907	Bn-A03-p11549018	A03	10676837
M1908	Bn-A03-p11549288	A03	10677109
M1909	Bn-A03-p11617534	A03	10749330
M1910	Bn-A03-p11626015	A03	10757751
M1911	Bn-A03-p11626279	A03	10758038
M1912	Bn-A03-p11684352	A03	10811153
M1913	Bn-A03-p11687251	A03	10814053
M1914	Bn-A03-p11704125	A03	10833039
M1915	Bn-A03-p11744082	A03	10877567
M1916	Bn-A03-p11785159	A03	10925697
M1917	Bn-A03-p12076661	A03	11192970
M1918	Bn-A03-p12186958	A03	11303687
M1919	Bn-A03-p12201775	A03	11318867
M1920	Bn-A03-p12213267	A03	11326490
M1921	Bn-A03-p12250401	A03	11367399
M1922	Bn-A03-p12313036	A03	11373488
M1923	Bn-A03-p12313330	A03	11373782
M1924	Bn-A03-p12319647	A03	11382635
M1925	Bn-A03-p12331575	A03	11395804
M1926	Bn-A03-p12332552	A03	11399552
M1927	Bn-A03-p12342812	A03	11418588
M1928	Bn-A03-p12353218	A03	11435593
M1929	Bn-A03-p12359936	A03	11441864
M1930	Bn-A03-p12393711	A03	11477082
M1931	Bn-A03-p12429205	A03	11537772
M1932	Bn-A03-p12457385	A03	11570113
M1933	Bn-A03-p12471513	A03	11587322
M1934	Bn-A03-p12512134	A03	11631046
M1935	Bn-A03-p12541207	A03	11660942
M1936	Bn-A03-p12628781	C03	17298691
M1937	Bn-A03-p12638944	A03	11774260
M1938	Bn-A03-p12639200	A03	11774456
M1939	Bn-A03-p12639319	A03	11774575
M1940	Bn-A03-p12737336	C03	17495656
M1941	Bn-A03-p12783093	A03	11921855
M1942	Bn-A03-p12784925	A03	11923689
M1943	Bn-A03-p12820905	A03	11960657
M1944	Bn-A03-p12863264	A03	12003214
M1945	Bn-A03-p12863642	A03	12003592
M1946	Bn-A03-p12863684	A03	12003634
M1947	Bn-A03-p12869911	A03	12004006
M1948	Bn-A03-p12903591	A03	12032641
M1949	Bn-A03-p12932399	A03	12063555
M1950	Bn-A03-p12932760	A03	12063966
M1951	Bn-A03-p12933099	A03	12064253
M1952	Bn-A03-p12941404	A03	12071687
M1953	Bn-A03-p12973462	A03	12105737
M1954	Bn-A03-p12990610	A03	12123206
M1955	Bn-A03-p12993600	A03	12126343
M1956	Bn-A03-p12994885	A03	12127624
M1957	Bn-A03-p13017704	A03	12148318
M1958	Bn-A03-p13032037	A03	12160004
M1959	Bn-A03-p13032092	A03	12160058
M1960	Bn-A03-p13037975	A03	12165938
M1961	Bn-A03-p13039000	A03	12166966
M1962	Bn-A03-p13039285	A03	12167251
M1963	Bn-A03-p13044950	A03	12171393
M1964	Bn-A03-p13061709	A03	12188326
M1965	Bn-A03-p1308820	A03	945039
M1966	Bn-A03-p13099476	A03	12228208
M1967	Bn-A03-p13104283	A03	12232416
M1968	Bn-A03-p13109267	A03	12243828
M1969	Bn-A03-p13131453	A03	12251462
M1970	Bn-A03-p13169138	A03	12311209
M1971	Bn-A03-p13169346	A03	12311417
M1972	Bn-A03-p13236840	A03	12404979
M1973	Bn-A03-p13266036	A03	12427916
M1974	Bn-A03-p13286574	A03	12444405
M1975	Bn-A03-p13287670	A03	12445503
M1976	Bn-A03-p13288429	A03	12446261
M1977	Bn-A03-p13298734	A03	12454026
M1978	Bn-A03-p13302773	A03	12458845
M1979	Bn-A03-p13421039	A03	12540906
M1980	Bn-A03-p13440035	A03	12558880
M1981	Bn-A03-p13451851	A03	12570027
M1982	Bn-A03-p13465062	A03	12584099
M1983	Bn-A03-p13545223	A03	12691986
M1984	Bn-A03-p13572495	A03	12727748
M1985	Bn-A03-p13624310	A03	12772928
M1986	Bn-A03-p13653603	C03	18831418
M1987	Bn-A03-p13664500	A03	12809539
M1988	Bn-A03-p13664657	A03	12809700
M1989	Bn-A03-p13746713	A03	12863966
M1990	Bn-A03-p13747074	A03	12864327
M1991	Bn-A03-p13802162	A03	12919118
M1992	Bn-A03-p13853558	A03	12954683
M1993	Bn-A03-p13861749	A03	12965486
M1994	Bn-A03-p13883754	A03	12992647
M1995	Bn-A03-p13912476	A03	13017105
M1996	Bn-A03-p13922223	A03	13047816
M1997	Bn-A03-p13922405	A03	13047998
M1998	Bn-A03-p13925731	A03	13055174
[truncated: 21,438 more rows]
