# Supplementary material for: Joint genome-wide association and transcriptome sequencing reveals a complex polygenic network underlying hypocotyl elongation in rapeseed (Brassica napus L.)
Source: Sci Rep. 2017 Jan 31;7:41561. doi: 10.1038/srep41561 (PMC5282501; doi:10.1038/srep41561)
Supplement: Supplementary Table S6 [file srep41561-s4.xls]

## Sheet: Sheet1
Table S6. List of the predicted genes in the associated region.
Geneid	Position
BnaC07g45240D	43435659
BnaC07g45270D	43450253
BnaC07g45280D	43452025
BnaC07g45290D	43453938
BnaC07g45300D	43456648
BnaC07g45310D	43459847
BnaC07g45320D	43464596
BnaC07g45330D	43467926
BnaC07g45340D	43470595
BnaC07g45350D	43487155
BnaC07g45360D	43490319
BnaC07g45370D	43497800
BnaC07g45390D	43504335
BnaC07g45400D	43504602
BnaC07g45410D	43506923
BnaC07g45420D	43507345
BnaC07g45430D	43513273
BnaC07g45440D	43518096
BnaC07g45460D	43527124
BnaC07g45470D	43529023
BnaC07g45490D	43540557
BnaC07g45500D	43543746
BnaC07g45520D	43560727
BnaC07g45530D	43563410
BnaC07g45540D	43564606
BnaC07g45560D	43570003
BnaC07g45570D	43583970
BnaC07g45580D	43588355
BnaC07g45590D	43590520
BnaC07g45600D	43595865
BnaC07g45610D	43596321
BnaC07g45640D	43609631
BnaC07g45660D	43616526
BnaC07g45670D	43622675
BnaC07g45680D	43624694
BnaC07g45690D	43632156
BnaC07g45700D	43637956
BnaC07g45710D	43643363
BnaC07g45720D	43646363
BnaC07g45730D	43653999
BnaC07g45750D	43661431
BnaC07g45760D	43667910
BnaC07g45770D	43671631
BnaC07g45780D	43675216
BnaC07g45790D	43680567
BnaC07g45800D	43692856
BnaC07g45810D	43694993
BnaC07g45830D	43697893
BnaC07g45840D	43699509
BnaC07g45850D	43707334
BnaC07g45860D	43709744
BnaC07g45870D	43711059
BnaC07g45880D	43717443
BnaC07g45890D	43719521
BnaC07g45900D	43721410
BnaC07g45910D	43727928
BnaC07g45920D	43730354
BnaC07g45940D	43731767
BnaC07g45960D	43740088
BnaC07g45970D	43741614
BnaC07g45990D	43754620
BnaC07g46000D	43756423
BnaC07g46010D	43762489
BnaC07g46020D	43771754
BnaC07g46030D	43779669
BnaC07g46040D	43793750
BnaC07g46050D	43795865
BnaC07g46060D	43817797
BnaC07g46070D	43881397
BnaC07g46080D	43886515
BnaC07g46090D	43890978
BnaC07g46100D	43902378
BnaC07g46110D	43903775
BnaC07g46120D	43904084
BnaC07g46130D	43905572
BnaC07g46140D	43910530
BnaC07g46150D	43915768
BnaC07g46160D	43918081
BnaC07g46170D	43926146
BnaC07g46180D	43931664
BnaC07g46200D	43938940
BnaC07g46210D	43941683
BnaC07g46220D	43945051
BnaC07g46230D	43948875
BnaC07g46240D	43962739
BnaC07g46250D	43965448
BnaC07g46260D	43972670
BnaC07g46310D	43989764
BnaC07g46330D	44011181
BnaC07g46350D	44019068
BnaC07g46360D	44022065
BnaC07g46380D	44026267
BnaC07g46390D	44037203
BnaC07g46400D	44043553
BnaC07g46410D	44046701
BnaC07g46420D	44052728
BnaC07g46460D	44078290
BnaC07g46470D	44080530
BnaC07g46480D	44102590
BnaC07g46500D	44105619
BnaC07g46510D	44108639
BnaC07g46530D	44116388
BnaC07g46550D	44128574
BnaC07g46560D	44131930
BnaC07g46570D	44136375
BnaC07g46580D	44138609
BnaC07g46600D	44153174
BnaC07g46610D	44157647
BnaC07g46620D	44163504
BnaC07g46630D	44164232
BnaC07g46640D	44168660
BnaC07g46650D	44176602
BnaC07g46660D	44180768
BnaC07g46690D	44196880
BnaC07g46700D	44201676
BnaC07g46740D	44214955
BnaC07g46760D	44228445
BnaC07g46770D	44253480
BnaC07g46780D	44290014
BnaC07g46800D	44299702
BnaC07g46810D	44307838
BnaC07g46820D	44311339
BnaC07g46830D	44375293
BnaC07g46840D	44387985
BnaC07g46850D	44389704
BnaC07g46870D	44413197
BnaC07g46880D	44421505
BnaC07g46890D	44429316
BnaC07g46910D	44433889
BnaC07g46920D	44446002
BnaC07g46930D	44449450
BnaC07g46940D	44454217
BnaC07g46950D	44459072
BnaC07g46960D	44459707
BnaC07g46970D	44460404
BnaC07g46980D	44469690
BnaC07g46990D	44475955
BnaC07g47000D	44476706
BnaC07g47010D	44477253
BnaC07g47020D	44479634
BnaC07g47030D	44485294
BnaC07g47040D	44485748
BnaC07g47050D	44487566
BnaC07g47070D	44492292
BnaC07g47080D	44494836
BnaC07g47090D	44497714
BnaC07g47100D	44499249
BnaC07g47110D	44502467
BnaC07g47120D	44505812
BnaC07g47140D	44510167
BnaC07g47180D	44529474
BnaC07g47190D	44531699
BnaC07g47200D	44533323
BnaC07g47210D	44535686
BnaC07g47230D	44548105
BnaC07g47240D	44558369
BnaC07g47260D	44579080
BnaC07g47270D	44581452
BnaC07g47280D	44582919
BnaC07g47290D	44583984
BnaC07g47300D	44591928
BnaC07g47310D	44595560
BnaC07g47320D	44596845
BnaC07g47330D	44598390
BnaC07g47340D	44603110
BnaC07g47360D	44614793
BnaC07g47370D	44615843
BnaC07g47380D	44620805
BnaC07g47390D	44623202
BnaC07g47400D	44627603
BnaC07g47410D	44638877
BnaC07g47420D	44641599
BnaC07g47430D	44647393
BnaC07g47440D	44649385
BnaC07g47450D	44661277
BnaC07g47460D	44667892
BnaC07g47470D	44670819
BnaC07g47480D	44674185
BnaC07g47490D	44677813
BnaC07g47500D	44680442
BnaC07g47510D	44683787
BnaC07g47540D	44692328
BnaC07g47560D	44705168
BnaC07g47580D	44706733
BnaC07g47590D	44711690
BnaC07g47600D	44716201
BnaC07g47610D	44717398
BnaC07g47620D	44720914
BnaC07g47640D	44732473
BnaC07g47650D	44746106
BnaC07g47660D	44747440
BnaC07g47680D	44755075
BnaC07g47690D	44757013
BnaC07g47700D	44765747
BnaC07g47710D	44767443
BnaC07g47720D	44768381
