# Supplementary material for: Joint genome-wide association and transcriptome sequencing reveals a complex polygenic network underlying hypocotyl elongation in rapeseed (Brassica napus L.)
Source: Sci Rep. 2017 Jan 31;7:41561. doi: 10.1038/srep41561 (PMC5282501; doi:10.1038/srep41561)
Supplement: Supplementary Table S9 [file srep41561-s5.xls]

## Sheet: Table S9
Table S9. KEGG pathway analysis of DEGs.
Pathway	Seqs in Pathway	Enzyme	Ezyme ID	Seqs of Enzyme	Seqs	Pathway ID
Selenocompound metabolism	1	reductase	ec:1.8.1.9	1	BnaC07g45590D	map00450
Pyrimidine metabolism	1	reductase	ec:1.8.1.9	1	BnaC07g45590D	map00240
T cell receptor signaling pathway	1	protein-tyrosine kinase	ec:2.7.10.2	1	BnaC07g45710D	map04660
beta-Alanine metabolism	1	dehydrogenase [NAD(P)+]	ec:1.2.1.5	1	BnaC07g46060D	map00410
Ascorbate and aldarate metabolism	1	dehydrogenase (NAD+)	ec:1.2.1.3	1	BnaC07g46060D	map00053
Drug metabolism - cytochrome P450	1	dehydrogenase [NAD(P)+]	ec:1.2.1.5	1	BnaC07g46060D	map00982
Arginine and proline metabolism	1	dehydrogenase (NAD+)	ec:1.2.1.3	1	BnaC07g46060D	map00330
Phenylalanine metabolism	1	dehydrogenase [NAD(P)+]	ec:1.2.1.5	1	BnaC07g46060D	map00360
Metabolism of xenobiotics by cytochrome P450	1	dehydrogenase [NAD(P)+]	ec:1.2.1.5	1	BnaC07g46060D	map00980
Biosynthesis of antibiotics	2	dehydrogenase (NAD+)	ec:1.2.1.3	1	BnaC07g46060D	map01130
Glycerolipid metabolism	1	dehydrogenase (NAD+)	ec:1.2.1.3	1	BnaC07g46060D	map00561
Valine, leucine and isoleucine degradation	1	dehydrogenase (NAD+)	ec:1.2.1.3	1	BnaC07g46060D	map00280
Chloroalkane and chloroalkene degradation	1	dehydrogenase (NAD+)	ec:1.2.1.3	1	BnaC07g46060D	map00625
Limonene and pinene degradation	1	dehydrogenase (NAD+)	ec:1.2.1.3	1	BnaC07g46060D	map00903
Pyruvate metabolism	1	dehydrogenase (NAD+)	ec:1.2.1.3	1	BnaC07g46060D	map00620
Lysine degradation	1	dehydrogenase (NAD+)	ec:1.2.1.3	1	BnaC07g46060D	map00310
Histidine metabolism	1	dehydrogenase [NAD(P)+]	ec:1.2.1.5	1	BnaC07g46060D	map00340
Glycolysis / Gluconeogenesis	2	dehydrogenase (NAD+)	ec:1.2.1.3	1	BnaC07g46060D	map00010
Pentose and glucuronate interconversions	1	dehydrogenase (NAD+)	ec:1.2.1.3	1	BnaC07g46060D	map00040
Fatty acid degradation	1	dehydrogenase (NAD+)	ec:1.2.1.3	1	BnaC07g46060D	map00071
Tyrosine metabolism	1	dehydrogenase [NAD(P)+]	ec:1.2.1.5	1	BnaC07g46060D	map00350
Tryptophan metabolism	1	dehydrogenase (NAD+)	ec:1.2.1.3	1	BnaC07g46060D	map00380
Phenylpropanoid biosynthesis	1	lactoperoxidase	ec:1.11.1.7	1	BnaC07g46560D	map00940
Nitrogen metabolism	1	dehydratase	ec:4.2.1.1	1	BnaC07g46660D	map00910
Fructose and mannose metabolism	1	aldolase	ec:4.1.2.13	1	BnaC07g47470D	map00051
Biosynthesis of antibiotics	2	aldolase	ec:4.1.2.13	1	BnaC07g47470D	map01130
Pentose phosphate pathway	1	aldolase	ec:4.1.2.13	1	BnaC07g47470D	map00030
Methane metabolism	1	aldolase	ec:4.1.2.13	1	BnaC07g47470D	map00680
Carbon fixation in photosynthetic organisms	1	aldolase	ec:4.1.2.13	1	BnaC07g47470D	map00710
Glycolysis / Gluconeogenesis	2	aldolase	ec:4.1.2.13	1	BnaC07g47470D	map00010

## Sheet: Sheet2
Pathway	Seqs in Pathway	Enzyme	Ezyme ID	Seqs
Selenocompound metabolism	1	reductase	ec:1.8.1.9	BnaC07g45590D
Pyrimidine metabolism	1	reductase	ec:1.8.1.9	BnaC07g45590D
T cell receptor signaling pathway	1	protein-tyrosine kinase	ec:2.7.10.2	BnaC07g45710D
beta-Alanine metabolism	1	dehydrogenase [NAD(P)+]	ec:1.2.1.5	BnaC07g46060D
Ascorbate and aldarate metabolism	1	dehydrogenase (NAD+)	ec:1.2.1.3	BnaC07g46060D
Drug metabolism - cytochrome P450	1	dehydrogenase [NAD(P)+]	ec:1.2.1.5	BnaC07g46060D
Arginine and proline metabolism	1	dehydrogenase (NAD+)	ec:1.2.1.3	BnaC07g46060D
Phenylalanine metabolism	1	dehydrogenase [NAD(P)+]	ec:1.2.1.5	BnaC07g46060D
Metabolism of xenobiotics by cytochrome P450	1	dehydrogenase [NAD(P)+]	ec:1.2.1.5	BnaC07g46060D
Biosynthesis of antibiotics	2	dehydrogenase (NAD+)	ec:1.2.1.3	BnaC07g46060D
Glycerolipid metabolism	1	dehydrogenase (NAD+)	ec:1.2.1.3	BnaC07g46060D
Valine, leucine and isoleucine degradation	1	dehydrogenase (NAD+)	ec:1.2.1.3	BnaC07g46060D
Chloroalkane and chloroalkene degradation	1	dehydrogenase (NAD+)	ec:1.2.1.3	BnaC07g46060D
Limonene and pinene degradation	1	dehydrogenase (NAD+)	ec:1.2.1.3	BnaC07g46060D
Pyruvate metabolism	1	dehydrogenase (NAD+)	ec:1.2.1.3	BnaC07g46060D
Lysine degradation	1	dehydrogenase (NAD+)	ec:1.2.1.3	BnaC07g46060D
Histidine metabolism	1	dehydrogenase [NAD(P)+]	ec:1.2.1.5	BnaC07g46060D
Glycolysis / Gluconeogenesis	2	dehydrogenase (NAD+)	ec:1.2.1.3	BnaC07g46060D
Pentose and glucuronate interconversions	1	dehydrogenase (NAD+)	ec:1.2.1.3	BnaC07g46060D
Fatty acid degradation	1	dehydrogenase (NAD+)	ec:1.2.1.3	BnaC07g46060D
Tyrosine metabolism	1	dehydrogenase [NAD(P)+]	ec:1.2.1.5	BnaC07g46060D
Tryptophan metabolism	1	dehydrogenase (NAD+)	ec:1.2.1.3	BnaC07g46060D
Phenylpropanoid biosynthesis	1	lactoperoxidase	ec:1.11.1.7	BnaC07g46560D
Nitrogen metabolism	1	dehydratase	ec:4.2.1.1	BnaC07g46660D
Fructose and mannose metabolism	1	aldolase	ec:4.1.2.13	BnaC07g47470D
Biosynthesis of antibiotics	2	aldolase	ec:4.1.2.13	BnaC07g47470D
Pentose phosphate pathway	1	aldolase	ec:4.1.2.13	BnaC07g47470D
Methane metabolism	1	aldolase	ec:4.1.2.13	BnaC07g47470D
Carbon fixation in photosynthetic organisms	1	aldolase	ec:4.1.2.13	BnaC07g47470D
Glycolysis / Gluconeogenesis	2	aldolase	ec:4.1.2.13	BnaC07g47470D
